# Supplementary material for: ﻿Unrecognized for centuries: distribution and sexual caste descriptions of the West European Aphaenogaster species of the subterranea group (Hymenoptera, Formicidae)
Source: Zookeys. 2023 Mar 16;1153:141–56. doi: 10.3897/zookeys.1153.98297 (PMC10194075; doi:10.3897/zookeys.1153.98297)
Supplement: Supplementary material 1 — Distribution data of Aphaenogasterichnusa and A.subterranea [file zookeys-1153-141_article-98297__-s001.xlsx]

## Sheet: List of records
Genus	Species	Caste	Collector	Date collected	Locality	State~Province	Country	Latitude	Longitude	GPS Uncertainty (radius error in meters)	Det. by	Collection of	Sample ID	Comment	NEW/OLD	Source
Aphaenogaster	subterranea				LELEX	Ain	France	46.285	5.92824						OLD	Galkowski et al. 2019
Aphaenogaster	subterranea				BERZY-LE-SEC	Aisne	France	49.3171	3.29563						OLD	Galkowski et al. 2019
Aphaenogaster	subterranea				NEUVE-MAISON	Aisne	France	49.9286	4.0395						OLD	Galkowski et al. 2019
Aphaenogaster	subterranea		Rumsaïs Blatrix	2017-05-28	Castellard-Melan	Alpes-de-Haute-Provence	France	44.2149	6.10504	880			RB0002774		OLD	Galkowski et al. 2019
Aphaenogaster	subterranea				LA JAVIE	Alpes-de-Haute-Provence	France	44.197	6.32142						OLD	Galkowski et al. 2019
Aphaenogaster	subterranea				LA ROBINE-SUR-GALABRE	Alpes-de-Haute-Provence	France	44.1925	6.22976						OLD	Galkowski et al. 2019
Aphaenogaster	subterranea				LE CASTELLARD-MELAN	Alpes-de-Haute-Provence	France	44.2008	6.13131						OLD	Galkowski et al. 2019
Aphaenogaster	subterranea		Pierre Frapa	2006-05-12	Manosque	Alpes-de-Haute-Provence	France	43.8503	5.7583	500					OLD	Galkowski et al. 2019
Aphaenogaster	subterranea	m	Schär, Sämi	13.VIII.2020	Manosque	Alpes-de-Haute-Provence	France	43.8484	5.77407		Schär, Sämi	Menchetti, Mattia	MM21B006a		NEW
Aphaenogaster	subterranea		Rumsaïs Blatrix	2017-05-27	Saint-Geniez	Alpes-de-Haute-Provence	France	44.2167	6.08368	4			RB0002780		OLD	Galkowski et al. 2019
Aphaenogaster	subterranea		Rumsaïs Blatrix	2017-05-25	Thoard	Alpes-de-Haute-Provence	France	44.1586	6.14708	760			RB0002761		OLD	Galkowski et al. 2019
Aphaenogaster	ichnusa		Pierre Frapa	2018-05-30	Villeneuve	Alpes-de-Haute-Provence	France	43.9161	5.8852	350					OLD	Galkowski et al. 2019
Aphaenogaster	ichnusa				CAGNES-SUR-MER	Alpes-Maritimes	France	43.6712	7.15221						OLD	Galkowski et al. 2019
Aphaenogaster	ichnusa				GRASSE	Alpes-Maritimes	France	43.6551	6.9314						OLD	Galkowski et al. 2019
Aphaenogaster	ichnusa				MENTON	Alpes-Maritimes	France	43.7901	7.49302						OLD	Galkowski et al. 2019
Aphaenogaster	ichnusa		Christophe Galkowski		Nice	Alpes-Maritimes	France	43.7	7.2				RB0002687		OLD	Galkowski et al. 2019
Aphaenogaster	subterranea		Christophe Galkowski		Plateau de Caussol	Alpes-Maritimes	France	43.72	6.9				RB0002684		OLD	Galkowski et al. 2019
Aphaenogaster	subterranea	w	Portheault, A.	NA	Fayettas, Razac sur L'Isle	Aquitania	France	45.1461	0.60639		K. Gomez	K. Gomez	KG01950C		NEW
Aphaenogaster	subterranea	w	Portheault, A.	NA	Fayettas, Razac sur L'Isle	Aquitania	France	45.1461	0.60639		K. Gomez	K. Gomez	KG01952B		NEW
Aphaenogaster	subterranea				BANNE	Ardeche	France	44.36	4.15061						OLD	Galkowski et al. 2019
Aphaenogaster	subterranea				BERRIAS-ET-CASTELJAU	Ardeche	France	44.3828	4.20756						OLD	Galkowski et al. 2019
Aphaenogaster	subterranea				DESAIGNES	Ardeche	France	44.9915	4.49988						OLD	Galkowski et al. 2019
Aphaenogaster	subterranea				LES VANS	Ardeche	France	44.3919	4.11485						OLD	Galkowski et al. 2019
Aphaenogaster	subterranea				ROCHEPAULE	Ardeche	France	45.0848	4.45916						OLD	Galkowski et al. 2019
Aphaenogaster	subterranea				SAINT-PRIEST	Ardeche	France	44.7128	4.53538						OLD	Galkowski et al. 2019
Aphaenogaster	subterranea		Rumsaïs Blatrix	2013-08-25	Auzat	Ariège	France	42.7679	1.47387	798			BC-MTP-00075		OLD	Galkowski et al. 2019
Aphaenogaster	subterranea				MIREPOIX	Ariège	France	43.1093	1.86812						OLD	Galkowski et al. 2019
Aphaenogaster	subterranea				SERRES-SUR-ARGET	Ariège	France	42.9699	1.50339						OLD	Galkowski et al. 2019
Aphaenogaster	subterranea				ARGELIERS	Aude	France	43.3104	2.91007						OLD	Galkowski et al. 2019
Aphaenogaster	subterranea				BUGARACH	Aude	France	42.8777	2.34952						OLD	Galkowski et al. 2019
Aphaenogaster	subterranea				LA DIGNE-D'AMONT	Aude	France	43.0391	2.1601						OLD	Galkowski et al. 2019
Aphaenogaster	subterranea				BERTHOLENE	Aveyron	France	44.3946	2.7828						OLD	Galkowski et al. 2019
Aphaenogaster	subterranea				LA COUVERTOIRADE	Aveyron	France	43.9291	3.2889						OLD	Galkowski et al. 2019
Aphaenogaster	subterranea				LA ROQUE-SAINTE-MARGUERITE	Aveyron	France	44.1092	3.24109						OLD	Galkowski et al. 2019
Aphaenogaster	subterranea				LAGUIOLE	Aveyron	France	44.6936	2.86621						OLD	Galkowski et al. 2019
Aphaenogaster	subterranea				SENERGUES	Aveyron	France	44.606	2.4619						OLD	Galkowski et al. 2019
Aphaenogaster	subterranea				STEIGE	Bas-Rhin	France	48.3625	7.22914						OLD	Galkowski et al. 2019
Aphaenogaster	ichnusa				AIX-EN-PROVENCE	Bouches-du-Rhone	France	43.5359	5.39836						OLD	Galkowski et al. 2019
Aphaenogaster	ichnusa				MARSEILLE_1ER_ARRONDISSEMENT	Bouches-du-Rhone	France	43.2995	5.38114						OLD	Galkowski et al. 2019
Aphaenogaster	subterranea				LE CLAUX	Cantal	France	45.1498	2.69843						OLD	Galkowski et al. 2019
Aphaenogaster	subterranea				ANGOULEME	Charente	France	45.647	0.14404						OLD	Galkowski et al. 2019
Aphaenogaster	subterranea				CHALAIS	Charente	France	45.273	0.03815						OLD	Galkowski et al. 2019
Aphaenogaster	subterranea				MONTMOREAU-SAINT-CYBARD	Charente	France	45.4222	0.12617						OLD	Galkowski et al. 2019
Aphaenogaster	subterranea				NANTEUIL-EN-VALLEE	Charente	France	46.0055	0.32326						OLD	Galkowski et al. 2019
Aphaenogaster	subterranea		Alain Lenoir	2015-07-10	Bedenac	Charente-Maritime	France	45.1825	-0.30167	76			BC-MTP-00052		OLD	Galkowski et al. 2019
Aphaenogaster	subterranea				ILE-D'AIX	Charente-Maritime	France	46.0218	-1.16675						OLD	Galkowski et al. 2019
Aphaenogaster	subterranea				LE BOIS-PLAGE-EN-RE	Charente-Maritime	France	46.1817	-1.37625						OLD	Galkowski et al. 2019
Aphaenogaster	subterranea				MONTILS	Charente-Maritime	France	45.6573	-0.51192						OLD	Galkowski et al. 2019
Aphaenogaster	subterranea				SAINT-MARTIN-DE-RE	Charente-Maritime	France	46.1992	-1.36726						OLD	Galkowski et al. 2019
Aphaenogaster	subterranea				SAINT-PIERRE-D'OLERON	Charente-Maritime	France	45.9391	-1.30526						OLD	Galkowski et al. 2019
Aphaenogaster	subterranea				CHATEAUMEILLANT	Cher	France	46.554	2.2064						OLD	Galkowski et al. 2019
Aphaenogaster	subterranea				CHAVANNES	Cher	France	46.8631	2.4014						OLD	Galkowski et al. 2019
Aphaenogaster	subterranea				CONCRESSAULT	Cher	France	47.4914	2.56969						OLD	Galkowski et al. 2019
Aphaenogaster	subterranea				LA CHAPELLE-SAINT-URSIN	Cher	France	47.0571	2.31757						OLD	Galkowski et al. 2019
Aphaenogaster	subterranea				MORLAC	Cher	France	46.7267	2.31649						OLD	Galkowski et al. 2019
Aphaenogaster	subterranea				MORTHOMIERS	Cher	France	47.0433	2.27164						OLD	Galkowski et al. 2019
Aphaenogaster	subterranea				SIDIAILLES	Cher	France	46.5115	2.31397						OLD	Galkowski et al. 2019
Aphaenogaster	subterranea				ALLASSAC	Correze	France	45.255	1.46881						OLD	Galkowski et al. 2019
Aphaenogaster	subterranea				CHAMEYRAT	Correze	France	45.2472	1.70615						OLD	Galkowski et al. 2019
Aphaenogaster	subterranea				CHARTRIER-FERRIERE	Correze	France	45.0581	1.43354						OLD	Galkowski et al. 2019
Aphaenogaster	subterranea				CHASTEAUX	Correze	France	45.082	1.46719						OLD	Galkowski et al. 2019
Aphaenogaster	subterranea				SAINT-PARDOUX-CORBIER	Correze	France	45.4421	1.4547						OLD	Galkowski et al. 2019
Aphaenogaster	subterranea				SEGONZAC	Correze	France	45.2762	1.26158						OLD	Galkowski et al. 2019
Aphaenogaster	subterranea		Remi Jourde	2016-08-29	Soursac	Correze	France	45.27	2.2				BC-MTP-00175		OLD	Galkowski et al. 2019
Aphaenogaster	ichnusa		Rumsais Blatrix	2014-08-18	Aiti	Corse	France	42.4137	9.23271	853			BC-MTP-00161		OLD	Galkowski et al. 2019
Aphaenogaster	ichnusa		Philippe_Wegnez	2014-05-16	ALERIA	Corse	France	42.118	9.48981	18			Pw_27		OLD	Galkowski et al. 2019
Aphaenogaster	ichnusa		Theotime_Colin	2016-05-18	ARBELLARA	Corse	France	41.656	8.98086	31			TC32-16		OLD	Galkowski et al. 2019
Aphaenogaster	ichnusa				BARBAGGIO	Corse	France	42.684	9.36697						OLD	Galkowski et al. 2019
Aphaenogaster	ichnusa		Claude_Lebas-Melanie_Fichaux-Christophe_Galkowski-Theotime_Colin-Rumsais_Blatrix	2014-08-23	BASTELICA	Corse	France	41.9613	9.00238	621			APHSUBT		OLD	Galkowski et al. 2019
Aphaenogaster	ichnusa		Philippe_Wegnez	2014-05-11	BASTIA	Corse	France	42.686	9.4097	350			Pw_50		OLD	Galkowski et al. 2019
Aphaenogaster	ichnusa				BELVEDERE-CAMPOMORO	Corse	France	41.6167	8.82244						OLD	Galkowski et al. 2019
Aphaenogaster	ichnusa		Matthieu_Roffet	2016-05-17	BILIA	Corse	France	41.6107	8.89637	282			MR28-2016		OLD	Galkowski et al. 2019
Aphaenogaster	ichnusa				BONIFACIO	Corse	France	41.4357	9.18397						OLD	Galkowski et al. 2019
Aphaenogaster	ichnusa		Matthieu_Roffet	2016-05-19	BONIFACIO	Corse	France	41.4658	9.24713	121			MR18-2016		OLD	Galkowski et al. 2019
Aphaenogaster	ichnusa		Michael_Dogliani	2016-05-20	BONIFACIO	Corse	France	41.3408	9.25318	24			MD104		OLD	Galkowski et al. 2019
Aphaenogaster	ichnusa				BRANDO	Corse	France	42.7792	9.44967						OLD	Galkowski et al. 2019
Aphaenogaster	ichnusa				BUSTANICO	Corse	France	42.3269	9.30742						OLD	Galkowski et al. 2019
Aphaenogaster	ichnusa		Laurent Colindre	2017-04-19	Calenzana	Corse	France	42.4387	8.84469	696			RB0002869		OLD	Galkowski et al. 2019
Aphaenogaster	ichnusa		Christophe_Galkowski	2015-07-13	CALENZANA	Corse	France	42.4429	8.85501	514			CGjuil2015-99		OLD	Galkowski et al. 2019
Aphaenogaster	ichnusa				CALVI	Corse	France	42.5455	8.75923						OLD	Galkowski et al. 2019
Aphaenogaster	ichnusa		Philippe_Wegnez	2014-05-16	CANALE-DI-VERDE	Corse	France	42.2774	9.46744	441			Pw_3		OLD	Galkowski et al. 2019
Aphaenogaster	ichnusa		Rumsaïs Blatrix	2013-06-04	Casabianca	Corse	France	42.4514	9.36335	688			RB0001293		OLD	Galkowski et al. 2019
Aphaenogaster	ichnusa		Rumsaïs Blatrix	2013-06-03	Castellare-di-Mercurio	Corse	France	42.3273	9.2507	880			RB0002678		OLD	Galkowski et al. 2019
Aphaenogaster	ichnusa		Rumsais_Blatrix	2014-08-18	CASTELLO-DI-ROSTINO	Corse	France	42.4873	9.28263	142			RB42		OLD	Galkowski et al. 2019
Aphaenogaster	ichnusa				CENTURI	Corse	France	42.9666	9.36367						OLD	Galkowski et al. 2019
Aphaenogaster	ichnusa				Col-de-Bavella	Corse	France	41.795	9.226						OLD	Galkowski et al. 2019
Aphaenogaster	ichnusa		Theotime_Colin	2016-05-23	CONCA	Corse	France	41.7293	9.33732	215			TC65-16		OLD	Galkowski et al. 2019
Aphaenogaster	ichnusa				CORTE	Corse	France	42.2696	9.08278						OLD	Galkowski et al. 2019
Aphaenogaster	ichnusa		Laurent_Colindre	2014-05-01	CORTE	Corse	France	42.2758	9.1061	688			54CL		OLD	Galkowski et al. 2019
Aphaenogaster	ichnusa		Claude_Lebas	2016-05-15	COTI-CHIAVARI	Corse	France	41.7435	8.73597	277			CL139-16		OLD	Galkowski et al. 2019
Aphaenogaster	ichnusa		Matthieu_Roffet	2016-05-15	COTI-CHIAVARI	Corse	France	41.7941	8.771	129			MR176-2016		OLD	Galkowski et al. 2019
Aphaenogaster	ichnusa	w	S. Zoia	16.IV.1992	dint. Brando (Bastia)	Corse	France	42.7749	9.44494	2000	F. Rigato	FR			NEW
Aphaenogaster	ichnusa	w	S. Zoia	22.IV.2014	E Cargese: Pancone, 450 m	Corse	France	42.1602	8.64164	500	F. Rigato	MSNM			NEW
Aphaenogaster	ichnusa		Melanie_Fichaux	2014-05-13	FARINOLE	Corse	France	42.7325	9.36656	189			MF17_APHAENO_SUB		OLD	Galkowski et al. 2019
Aphaenogaster	ichnusa		Laurent_Colindre	2014-04-27	FELICETO	Corse	France	42.5626	8.92771	200			15CL		OLD	Galkowski et al. 2019
Aphaenogaster	ichnusa		Theotime_Colin	2016-05-21	FOCE	Corse	France	41.6273	9.0282	520			TC157-16		OLD	Galkowski et al. 2019
Aphaenogaster	ichnusa	q	E. Moltoni	29.V.1977	Foret de Restonica (Orte)	Corse	France	42.2583	9.07779	2000	F. Rigato	MSNM			NEW
Aphaenogaster	ichnusa		Matthieu Roffet	2015-05-07	Galeria	Corse	France	42.379	8.693	167			BC-MTP-00002		OLD	Galkowski et al. 2019
Aphaenogaster	ichnusa				GROSSA	Corse	France	41.6027	8.86425						OLD	Galkowski et al. 2019
Aphaenogaster	ichnusa		Theotime_Colin	2016-05-21	LEVIE	Corse	France	41.6257	9.08262	259			TC63-16		OLD	Galkowski et al. 2019
Aphaenogaster	ichnusa		Christian Foin	2015-05-09	Manso	Corse	France	42.375	8.746	165			BC-MTP-00044		OLD	Galkowski et al. 2019
Aphaenogaster	ichnusa		Matthieu_Roffet	2016-05-24	MOCA-CROCE	Corse	France	41.8022	9.00433	442			MR140-2016		OLD	Galkowski et al. 2019
Aphaenogaster	ichnusa				OLMETO	Corse	France	41.7113	8.90388						OLD	Galkowski et al. 2019
Aphaenogaster	ichnusa		Christophe_Galkowski	2015-07-17	OLMI-CAPPELLA	Corse	France	42.4969	8.9974	671			CGjuil2015-100		OLD	Galkowski et al. 2019
Aphaenogaster	ichnusa		Philippe_Wegnez	2016-05-11	PETRETO-BICCHISANO	Corse	France	41.7739	8.95838	489			Pw_526		OLD	Galkowski et al. 2019
Aphaenogaster	ichnusa				PIANA	Corse	France	42.2254	8.62716						OLD	Galkowski et al. 2019
Aphaenogaster	ichnusa		Philippe_Wegnez	2016-05-11	PILA-CANALE	Corse	France	41.776	8.90354	35			Pw_535		OLD	Galkowski et al. 2019
Aphaenogaster	ichnusa		Melanie Fichaux	2014-08-18	Poggio-di-Venaco	Corse	France	42.2735	9.21477	335			BC-MTP-00145		OLD	Galkowski et al. 2019
Aphaenogaster	ichnusa				PORTO-VECCHIO	Corse	France	41.592	9.2531						OLD	Galkowski et al. 2019
Aphaenogaster	ichnusa				PRUNO	Corse	France	42.424	9.44694						OLD	Galkowski et al. 2019
Aphaenogaster	ichnusa		Melanie Fichaux	2014-08-24	Quenza	Corse	France	41.8093	9.24269	700			BC-MTP-00160		OLD	Galkowski et al. 2019
Aphaenogaster	ichnusa				SAINT-FLORENT	Corse	France	42.6798	9.27115						OLD	Galkowski et al. 2019
Aphaenogaster	ichnusa		Philippe_Wegnez	2014-05-17	SAN-GIOVANNI-DI-MORIANI	Corse	France	42.3878	9.47354	167			Pw_32		OLD	Galkowski et al. 2019
Aphaenogaster	ichnusa		Philippe_Wegnez	2014-05-15	SAN-GIULIANO	Corse	France	42.257	9.55429	0			Pw_14		OLD	Galkowski et al. 2019
Aphaenogaster	ichnusa		Christian_Foin	2014-05-11	SAN-MARTINO-DI-LOTA	Corse	France	42.7319	9.43135	368			CF28APHAENO-SUBT		OLD	Galkowski et al. 2019
Aphaenogaster	ichnusa		Philippe_Wegnez	2014-05-16	SANTA-MARIA-POGGIO	Corse	France	42.3528	9.51926	33			Pw_17		OLD	Galkowski et al. 2019
Aphaenogaster	ichnusa		Philippe_Wegnez	2014-05-17	SANTA-REPARATA-DI-MORIANI	Corse	France	42.3549	9.45948	516			Pw_51		OLD	Galkowski et al. 2019
Aphaenogaster	ichnusa		Michael_Dogliani	2016-05-17	SARTENE	Corse	France	41.5441	8.87494	54			MD174		OLD	Galkowski et al. 2019
Aphaenogaster	ichnusa		Laurent_Colindre	2017-04-14	SARTENE	Corse	France	41.5265	8.92112	112			LC2017_59		OLD	Galkowski et al. 2019
Aphaenogaster	ichnusa		Laurent_Colindre	2016-04-13	SERRA-DI-FERRO	Corse	France	41.7323	8.79315	88			LC057		OLD	Galkowski et al. 2019
Aphaenogaster	ichnusa				SERRA-DI-FERRO	Corse	France	41.7407	8.81182						OLD	Galkowski et al. 2019
Aphaenogaster	ichnusa		Laurent_Colindre	2016-04-10	SOLLACARO	Corse	France	41.7288	8.8703	146			LC025		OLD	Galkowski et al. 2019
Aphaenogaster	ichnusa		Christophe Galkowski	2015-07-17	Tartagine	Corse	France	42.496	8.997	674			BC-MTP-00024		OLD	Galkowski et al. 2019
Aphaenogaster	ichnusa		Philippe_Wegnez	2014-05-16	TOX	Corse	France	42.225	9.44733	86			Pw_8		OLD	Galkowski et al. 2019
Aphaenogaster	ichnusa		Philippe_Wegnez	2014-05-16	VALLE-DI-CAMPOLORO	Corse	France	42.3369	9.53988	3			Pw_20		OLD	Galkowski et al. 2019
Aphaenogaster	ichnusa		Laurent_Colindre	2017-04-11	VIGGIANELLO	Corse	France	41.6851	8.93761	85			LC2017_22		OLD	Galkowski et al. 2019
Aphaenogaster	ichnusa		Laurent_Colindre	2014-04-26	ZILIA	Corse	France	42.5258	8.90344	359			11CL		OLD	Galkowski et al. 2019
Aphaenogaster	ichnusa		Rumsais_Blatrix	2014-08-24	ZONZA	Corse	France	41.705	9.21171	993			RB161		OLD	Galkowski et al. 2019
Aphaenogaster	ichnusa		Christophe_Galkowski	2009-07-01	ZONZA	Corse	France	41.7214	9.2661				antarea107		OLD	Galkowski et al. 2019
Aphaenogaster	subterranea				ASNIERES-EN-MONTAGNE	Cote-d'Or	France	47.7127	4.29234						OLD	Galkowski et al. 2019
Aphaenogaster	subterranea				CHENOVE	Cote-d'Or	France	47.2921	5.00483						OLD	Galkowski et al. 2019
Aphaenogaster	subterranea				GEVREY-CHAMBERTIN	Cote-d'Or	France	47.2195	4.9823						OLD	Galkowski et al. 2019
Aphaenogaster	subterranea				NANTOUX	Cote-d'Or	France	47.034	4.75946						OLD	Galkowski et al. 2019
Aphaenogaster	subterranea				TALANT	Cote-d'Or	France	47.3382	4.99728						OLD	Galkowski et al. 2019
Aphaenogaster	subterranea				BUDELIERE	Creuse	France	46.2205	2.47459						OLD	Galkowski et al. 2019
Aphaenogaster	subterranea				CASTELNAUD-LA-CHAPELLE	Dordogne	France	44.8013	1.12954						OLD	Galkowski et al. 2019
Aphaenogaster	subterranea				COUX-ET-BIGAROQUE	Dordogne	France	44.848	0.9672						OLD	Galkowski et al. 2019
Aphaenogaster	subterranea	q,m,w	Delage	VII.1965	Les Coux près Les Eyzies	Dordogne	France	44.9397	1.01116	5000	F. Rigato	MSNM			NEW
Aphaenogaster	subterranea	q,w	Delage	VII.1965	Les Eyzies	Dordogne	France	44.9397	1.01116	5000	F. Rigato	MSNM			NEW
Aphaenogaster	subterranea	q,w	Delage	VII.1965	Mareuil	Dordogne	France	45.4412	0.448546	2500	F. Rigato	MSNM			NEW
Aphaenogaster	subterranea				SAINT-ASTIER	Dordogne	France	45.1478	0.51968						OLD	Galkowski et al. 2019
Aphaenogaster	subterranea				SAINT-ESTEPHE	Dordogne	France	45.6093	0.6569						OLD	Galkowski et al. 2019
Aphaenogaster	subterranea				BUFFARD	Doubs	France	47.0317	5.82777						OLD	Galkowski et al. 2019
Aphaenogaster	subterranea				CLERON	Doubs	France	47.0814	6.07042						OLD	Galkowski et al. 2019
Aphaenogaster	subterranea				THORAISE	Doubs	France	47.1694	5.90898						OLD	Galkowski et al. 2019
Aphaenogaster	subterranea				VIEILLEY	Doubs	France	47.336	6.08366						OLD	Galkowski et al. 2019
Aphaenogaster	subterranea				MONTELIMAR	Drome	France	44.5538	4.74766						OLD	Galkowski et al. 2019
Aphaenogaster	subterranea				ROCHE-SAINT-SECRET-BECONNE	Drome	France	44.4795	5.04218						OLD	Galkowski et al. 2019
Aphaenogaster	subterranea				SAINT-MARCEL-LES-VALENCE	Drome	France	44.9719	4.94974						OLD	Galkowski et al. 2019
Aphaenogaster	subterranea				SAOU	Drome	France	44.6466	5.11005						OLD	Galkowski et al. 2019
Aphaenogaster	subterranea				ORSAY	Essonne	France	48.6997	2.18607						OLD	Galkowski et al. 2019
Aphaenogaster	subterranea				FOURGES	Eure	France	49.1253	1.62587						OLD	Galkowski et al. 2019
Aphaenogaster	subterranea				SAINT-GERMAIN-SUR-AVRE	Eure	France	48.7726	1.26226						OLD	Galkowski et al. 2019
Aphaenogaster	subterranea				VILLETTES	Eure	France	49.1542	1.04516						OLD	Galkowski et al. 2019
Aphaenogaster	subterranea				DREUX	Eure-et-Loir	France	48.7478	1.35831						OLD	Galkowski et al. 2019
Aphaenogaster	subterranea				TOURY	Eure-et-Loir	France	48.1948	1.94217						OLD	Galkowski et al. 2019
Aphaenogaster	ichnusa				LES PLANTIERS	Gard	France	44.1081	3.71203						OLD	Galkowski et al. 2019
Aphaenogaster	ichnusa				NIMES	Gard	France	43.8447	4.34791						OLD	Galkowski et al. 2019
Aphaenogaster	ichnusa				SOMMIERES	Gard	France	43.7747	4.08171						OLD	Galkowski et al. 2019
Aphaenogaster	ichnusa		Rumsaïs Blatrix	2008-10-04	Pompignan	Gard	France	43.8898	3.88705				RB0002892		OLD	Galkowski et al. 2019
Aphaenogaster	ichnusa		Rumsaïs Blatrix	2011-07-24	Sauve	Gard	France	43.9385	3.94543				BC-MTP-00059		OLD	Galkowski et al. 2019
Aphaenogaster	subterranea				GIMONT	Gers	France	43.62	0.88062						OLD	Galkowski et al. 2019
Aphaenogaster	subterranea				SAINT-SAUVY	Gers	France	43.6987	0.81071						OLD	Galkowski et al. 2019
Aphaenogaster	subterranea				AUDENGE	Gironde	France	44.7135	-0.9447						OLD	Galkowski et al. 2019
Aphaenogaster	subterranea				LA TESTE-DE-BUCH	Gironde	France	44.5563	-1.17577						OLD	Galkowski et al. 2019
Aphaenogaster	subterranea				NAUJAC-SUR-MER	Gironde	France	45.2603	-1.05619						OLD	Galkowski et al. 2019
Aphaenogaster	subterranea				SAINT-AUBIN-DE-MEDOC	Gironde	France	44.933	-0.74949						OLD	Galkowski et al. 2019
Aphaenogaster	subterranea		Christophe Galkowski		Bordeaux	Gironde	France	44.8	-0.6				BC-MTP-00179		OLD	Galkowski et al. 2019
Aphaenogaster	subterranea				LARROQUE	Haute-Garonne	France	43.195	0.61333						OLD	Galkowski et al. 2019
Aphaenogaster	subterranea				PORTET-SUR-GARONNE	Haute-Garonne	France	43.529	1.40225						OLD	Galkowski et al. 2019
Aphaenogaster	subterranea				TOULOUSE	Haute-Garonne	France	43.596	1.43134						OLD	Galkowski et al. 2019
Aphaenogaster	subterranea				MAZEYRAT-D'ALLIER	Haute-Loire	France	45.1282	3.52787						OLD	Galkowski et al. 2019
Aphaenogaster	subterranea				ASPRES-SUR-BUECH	Hautes-Alpes	France	44.5334	5.75177						OLD	Galkowski et al. 2019
Aphaenogaster	subterranea				VILLAR-LOUBIERE	Hautes-Alpes	France	44.8367	6.13511						OLD	Galkowski et al. 2019
Aphaenogaster	subterranea				ANNECY	Haute-Savoie	France	45.8895	6.12403						OLD	Galkowski et al. 2019
Aphaenogaster	subterranea				LA BALME-DE-THUY	Haute-Savoie	France	45.9093	6.28524						OLD	Galkowski et al. 2019
Aphaenogaster	subterranea				REIGNIER-ESERY	Haute-Savoie	France	46.1353	6.26118						OLD	Galkowski et al. 2019
Aphaenogaster	subterranea				TALLOIRES	Haute-Savoie	France	45.8352	6.22925						OLD	Galkowski et al. 2019
Aphaenogaster	subterranea				ARREAU	Hautes-Pyrenees	France	42.9159	0.33837						OLD	Galkowski et al. 2019
Aphaenogaster	subterranea				BIZOUS	Hautes-Pyrenees	France	43.0641	0.43955						OLD	Galkowski et al. 2019
Aphaenogaster	subterranea				GUEBWILLER	Haut-Rhin	France	47.9091	7.20907						OLD	Galkowski et al. 2019
Aphaenogaster	subterranea				KEMBS	Haut-Rhin	France	47.6792	7.50058						OLD	Galkowski et al. 2019
Aphaenogaster	subterranea				MULHOUSE	Haut-Rhin	France	47.7489	7.3247						OLD	Galkowski et al. 2019
Aphaenogaster	subterranea				VAUCRESSON	Hauts-de-Seine	France	48.8407	2.15934						OLD	Galkowski et al. 2019
Aphaenogaster	ichnusa		Rumsaïs Blatrix	2017-06-10	Agde	Herault	France	43.3129	3.5025	1			RB0002767		OLD	Galkowski et al. 2019
Aphaenogaster	ichnusa				CASTELNAU-LE-LEZ	Herault	France	43.6377	3.91186						OLD	Galkowski et al. 2019
Aphaenogaster	ichnusa		Mathias Dezetter	2015-07-27	Fabregues	Herault	France	43.55	3.78				BC-MTP-00141		OLD	Galkowski et al. 2019
Aphaenogaster	ichnusa				LATTES	Herault	France	43.5631	3.90201						OLD	Galkowski et al. 2019
Aphaenogaster	ichnusa		Rumsaïs Blatrix	2013-05-19	Les Matelles	Herault	France	43.7326	3.80583	100			RB0001231a		OLD	Galkowski et al. 2019
Aphaenogaster	ichnusa		Rumsaïs Blatrix	2013-04-22	Montpellier	Herault	France	43.6405	3.87186	75			RB0001218		OLD	Galkowski et al. 2019
Aphaenogaster	ichnusa				PRADES-LE-LEZ	Herault	France	43.7065	3.86458						OLD	Galkowski et al. 2019
Aphaenogaster	ichnusa		Rumsais Blatrix	2016-08-21	Saint-Gely-du-Fesc	Herault	France	43.7041	3.79165	186			BC-MTP-00193		OLD	Galkowski et al. 2019
Aphaenogaster	ichnusa				SAINT-GUILHEM-LE-DESERT	Herault	France	43.7563	3.54501						OLD	Galkowski et al. 2019
Aphaenogaster	subterranea		Antoine Marchand	2013-09-30	La Chatre	Indre	France	46.55	1.95				BC-MTP-00169		OLD	Galkowski et al. 2019
Aphaenogaster	subterranea				MAUVIERES	Indre	France	46.578	1.10638						OLD	Galkowski et al. 2019
Aphaenogaster	subterranea				MIGNY	Indre	France	47.0156	2.05217						OLD	Galkowski et al. 2019
Aphaenogaster	subterranea				POULIGNY-SAINT-PIERRE	Indre	France	46.6833	1.04643						OLD	Galkowski et al. 2019
Aphaenogaster	subterranea				SAINT-AOUT	Indre	France	46.7258	1.96294						OLD	Galkowski et al. 2019
Aphaenogaster	subterranea				SAINTE-LIZAIGNE	Indre	France	47.0106	1.99433						OLD	Galkowski et al. 2019
Aphaenogaster	subterranea				AMBOISE	Indre-et-Loire	France	47.3912	0.99942						OLD	Galkowski et al. 2019
Aphaenogaster	subterranea				BALLAN-MIRE	Indre-et-Loire	France	47.336	0.6014						OLD	Galkowski et al. 2019
Aphaenogaster	subterranea				CHAUMUSSAY	Indre-et-Loire	France	46.8761	0.85165						OLD	Galkowski et al. 2019
Aphaenogaster	subterranea				CHINON	Indre-et-Loire	France	47.1722	0.24412						OLD	Galkowski et al. 2019
Aphaenogaster	subterranea				JOUE-LES-TOURS	Indre-et-Loire	France	47.3334	0.6545						OLD	Galkowski et al. 2019
Aphaenogaster	subterranea				LE GRAND-PRESSIGNY	Indre-et-Loire	France	46.9178	0.81581						OLD	Galkowski et al. 2019
Aphaenogaster	subterranea				SAINT-AVERTIN	Indre-et-Loire	France	47.3567	0.73698						OLD	Galkowski et al. 2019
Aphaenogaster	subterranea				SAINT-ROCH	Indre-et-Loire	France	47.4453	0.57393						OLD	Galkowski et al. 2019
Aphaenogaster	subterranea				SENNEVIERES	Indre-et-Loire	France	47.1121	1.10608						OLD	Galkowski et al. 2019
Aphaenogaster	subterranea		Alain Lenoir	2013-05-24	Saint-Epain	Indre-et-Loire	France	47.1433	0.55583	92			BC-MTP-00020		OLD	Galkowski et al. 2019
Aphaenogaster	subterranea				ANJOU	Isère	France	45.3478	4.88244						OLD	Galkowski et al. 2019
Aphaenogaster	subterranea				CROLLES	Isère	France	45.2813	5.88826						OLD	Galkowski et al. 2019
Aphaenogaster	subterranea	m,w	Schär, Sämi	14.VIII.2020	Quet-en-Beaumont	Isère	France	44.8368	5.88465		Schär, Sämi	Menchetti, Mattia	MM21B012a		NEW
Aphaenogaster	subterranea				SEPTMONCEL	Jura	France	46.3725	5.92252						OLD	Galkowski et al. 2019
Aphaenogaster	subterranea				VESCLES	Jura	France	46.3567	5.61065						OLD	Galkowski et al. 2019
Aphaenogaster	subterranea				CLEDES	Landes	France	43.6062	-0.37521						OLD	Galkowski et al. 2019
Aphaenogaster	subterranea				MIMIZAN	Landes	France	44.1885	-1.24643						OLD	Galkowski et al. 2019
Aphaenogaster	subterranea		Alain Lenoir	2015-09-17	Narosse	Landes	France	43.7053	-1	10			BC-MTP-00049		OLD	Galkowski et al. 2019
Aphaenogaster	subterranea				PIMBO	Landes	France	43.5765	-0.37717						OLD	Galkowski et al. 2019
Aphaenogaster	subterranea				SAINT-SEVER	Landes	France	43.7604	-0.567						OLD	Galkowski et al. 2019
Aphaenogaster	subterranea				SEIGNOSSE	Landes	France	43.7021	-1.39791						OLD	Galkowski et al. 2019
Aphaenogaster	subterranea				ECOTAY-L'OLME	Loire	France	45.5866	4.04525						OLD	Galkowski et al. 2019
Aphaenogaster	subterranea				BARBECHAT	Loire-Atlantique	France	47.282	-1.299						OLD	Galkowski et al. 2019
Aphaenogaster	subterranea				LA BAULE-ESCOUBLAC	Loire-Atlantique	France	47.2904	-2.35486						OLD	Galkowski et al. 2019
Aphaenogaster	subterranea				LE CROISIC	Loire-Atlantique	France	47.2915	-2.52342						OLD	Galkowski et al. 2019
Aphaenogaster	subterranea				PORNIC	Loire-Atlantique	France	47.1217	-2.05256						OLD	Galkowski et al. 2019
Aphaenogaster	subterranea				SAINT-MICHEL-CHEF-CHEF	Loire-Atlantique	France	47.1752	-2.12771						OLD	Galkowski et al. 2019
Aphaenogaster	subterranea				ORLEANS	Loiret	France	47.8803	1.90027						OLD	Galkowski et al. 2019
Aphaenogaster	subterranea				BLOIS	Loir-et-Chet	France	47.5816	1.30501						OLD	Galkowski et al. 2019
Aphaenogaster	subterranea				BRENGUES	Lot	France	44.5777	1.83235						OLD	Galkowski et al. 2019
Aphaenogaster	subterranea				CIEURAC	Lot	France	44.3702	1.49775						OLD	Galkowski et al. 2019
Aphaenogaster	subterranea				MAUROUX	Lot	France	44.4522	1.04554						OLD	Galkowski et al. 2019
Aphaenogaster	subterranea				PONTCIRQ	Lot	France	44.545	1.26394						OLD	Galkowski et al. 2019
Aphaenogaster	subterranea				MONTAYRAL	Lot-et-Garonne	France	44.4682	0.98212						OLD	Galkowski et al. 2019
Aphaenogaster	subterranea		Rumsaïs Blatrix	2016-07-15	La-Garde-Guérin	Lozere	France	44.48	3.93	850			RB0002634		OLD	Galkowski et al. 2019
Aphaenogaster	subterranea				MEYRUEIS	Lozere	France	44.1716	3.45145						OLD	Galkowski et al. 2019
Aphaenogaster	ichnusa		Rumsais Blatrix	2016-07-17	Pied-de-Borne autour du lac de Villefort	Lozere	France	44.485	3.97				BC-MTP-00195		OLD	Galkowski et al. 2019
Aphaenogaster	subterranea		Rumsais Blatrix	2016-07-16	Pourcharesses	Lozere	France	44.46	3.92				BC-MTP-00165		OLD	Galkowski et al. 2019
Aphaenogaster	subterranea				PREVENCHERES	Lozere	France	44.5188	3.91979						OLD	Galkowski et al. 2019
Aphaenogaster	subterranea				BEAULIEU-SUR-LAYON	Maine-et-Loire	France	47.3184	-0.60073						OLD	Galkowski et al. 2019
Aphaenogaster	subterranea				CHALONNES-SUR-LOIRE	Maine-et-Loire	France	47.349	-0.77384						OLD	Galkowski et al. 2019
Aphaenogaster	subterranea				CHEMILLE-MELAY	Maine-et-Loire	France	47.2127	-0.72459						OLD	Galkowski et al. 2019
Aphaenogaster	subterranea				CHOLET	Maine-et-Loire	France	47.0453	-0.87919						OLD	Galkowski et al. 2019
Aphaenogaster	subterranea				CLERE-SUR-LAYON	Maine-et-Loire	France	47.0857	-0.43081						OLD	Galkowski et al. 2019
Aphaenogaster	subterranea				COMBREE	Maine-et-Loire	France	47.7066	-1.02081						OLD	Galkowski et al. 2019
Aphaenogaster	subterranea				LA CHAPELLE-SAINT-FLORENT	Maine-et-Loire	France	47.3258	-1.05855						OLD	Galkowski et al. 2019
Aphaenogaster	subterranea				LE LONGERON	Maine-et-Loire	France	47.0244	-1.04247						OLD	Galkowski et al. 2019
Aphaenogaster	subterranea				MONTJEAN-SUR-LOIRE	Maine-et-Loire	France	47.3837	-0.86918						OLD	Galkowski et al. 2019
Aphaenogaster	subterranea				SAINT-LAMBERT-LA-POTHERIE	Maine-et-Loire	France	47.4859	-0.69177						OLD	Galkowski et al. 2019
Aphaenogaster	subterranea				SAINT-LAURENT-DE-LA-PLAINE	Maine-et-Loire	France	47.3066	-0.80134						OLD	Galkowski et al. 2019
Aphaenogaster	subterranea				SOULAINES-SUR-AUBANCE	Maine-et-Loire	France	47.3588	-0.51989						OLD	Galkowski et al. 2019
Aphaenogaster	subterranea				LIEUSAINT	Manche	France	49.483	-1.47327						OLD	Galkowski et al. 2019
Aphaenogaster	subterranea				GRAUVES	Marne	France	48.9684	3.95883						OLD	Galkowski et al. 2019
Aphaenogaster	subterranea				SEZANNE	Marne	France	48.7236	3.72322						OLD	Galkowski et al. 2019
Aphaenogaster	subterranea				BOUERE	Mayenne	France	47.8599	-0.48483						OLD	Galkowski et al. 2019
Aphaenogaster	subterranea				HOUSSAY	Mayenne	France	47.9104	-0.74543						OLD	Galkowski et al. 2019
Aphaenogaster	subterranea				LOUVERNE	Mayenne	France	48.1249	-0.7122						OLD	Galkowski et al. 2019
Aphaenogaster	subterranea				MEZANGERS	Mayenne	France	48.2004	-0.45074						OLD	Galkowski et al. 2019
Aphaenogaster	subterranea				NEAU	Mayenne	France	48.17	-0.47568						OLD	Galkowski et al. 2019
Aphaenogaster	subterranea				SAULGES	Mayenne	France	47.9757	-0.40659						OLD	Galkowski et al. 2019
Aphaenogaster	subterranea				THORIGNE-EN-CHARNIE	Mayenne	France	48.0049	-0.36015						OLD	Galkowski et al. 2019
Aphaenogaster	subterranea				GIBEAUMEIX	Meurthe-et-Moselle	France	48.5899	5.74227						OLD	Galkowski et al. 2019
Aphaenogaster	subterranea				THEIX	Morbihan	France	47.6357	-2.64721						OLD	Galkowski et al. 2019
Aphaenogaster	subterranea				MUNSTER	Moselle	France	48.9081	6.89237						OLD	Galkowski et al. 2019
Aphaenogaster	subterranea				BETHISY-SAINT-MARTIN	Oise	France	49.2868	2.81173						OLD	Galkowski et al. 2019
Aphaenogaster	subterranea				NERY	Oise	France	49.2705	2.77057						OLD	Galkowski et al. 2019
Aphaenogaster	subterranea				PLAILLY	Oise	France	49.1109	2.5768						OLD	Galkowski et al. 2019
Aphaenogaster	subterranea		Laurent Colindre	2016-07-15	Saint-Vaast-les-Melo	Oise	France	49.2697	2.403				BC-MTP-00155		OLD	Galkowski et al. 2019
Aphaenogaster	subterranea				MONTREUIL	Pas-de-Calais	France	50.4648	1.77082						OLD	Galkowski et al. 2019
Aphaenogaster	subterranea				CHAMALIERES	Puy-de-Dome	France	45.7742	3.06048						OLD	Galkowski et al. 2019
Aphaenogaster	subterranea				MUROL	Puy-de-Dome	France	45.586	2.92177						OLD	Galkowski et al. 2019
Aphaenogaster	subterranea				PERRIER	Puy-de-Dome	France	45.5444	3.19863						OLD	Galkowski et al. 2019
Aphaenogaster	subterranea				ORDIARP	Pyrenees-Atlantiques	France	43.2	-0.93734						OLD	Galkowski et al. 2019
Aphaenogaster	subterranea				SARE	Pyrenees-Atlantiques	France	43.2959	-1.58771						OLD	Galkowski et al. 2019
Aphaenogaster	ichnusa				ARGELES-SUR-MER	Pyrénées-Orientales	France	42.5344	3.02431						OLD	Galkowski et al. 2019
Aphaenogaster	ichnusa				ARLES-SUR-TECH	Pyrénées-Orientales	France	42.4492	2.62616						OLD	Galkowski et al. 2019
Aphaenogaster	ichnusa				BANYULS-SUR-MER	Pyrénées-Orientales	France	42.4606	3.09955						OLD	Galkowski et al. 2019
Aphaenogaster	ichnusa				CERBERE	Pyrénées-Orientales	France	42.4435	3.14806						OLD	Galkowski et al. 2019
Aphaenogaster	ichnusa		Rumsaïs Blatrix	2010-09-18	Collioure	Pyrénées-Orientales	France	42.5198	3.0551	10			RB0000059		OLD	Galkowski et al. 2019
Aphaenogaster	subterranea		Claude Lebas	2012-07-25	Conat	Pyrénées-Orientales	France	42.6073	2.36176	673			BIMC01H2		OLD	Galkowski et al. 2019
Aphaenogaster	subterranea		Claude Lebas	2013-04-17	Conat	Pyrénées-Orientales	France	42.6043	2.36389	891			BIMC09E3		OLD	Galkowski et al. 2019
Aphaenogaster	ichnusa				ILLE-SUR-TET	Pyrénées-Orientales	France	42.6766	2.61618						OLD	Galkowski et al. 2019
Aphaenogaster	subterranea				NOHEDES	Pyrénées-Orientales	France	42.628	2.25977						OLD	Galkowski et al. 2019
Aphaenogaster	subterranea				POLLIONNAY	Rhone	France	45.7683	4.65867						OLD	Galkowski et al. 2019
Aphaenogaster	subterranea				REGNIE-DURETTE	Rhone	France	46.146	4.64157						OLD	Galkowski et al. 2019
Aphaenogaster	subterranea				SAINT-LAURENT-DE-CHAMOUSSET	Rhone	France	45.7377	4.46353						OLD	Galkowski et al. 2019
Aphaenogaster	subterranea				SAINT-ROMAIN-AU-MONT-D'OR	Rhone	France	45.8352	4.82046						OLD	Galkowski et al. 2019
Aphaenogaster	subterranea				VILLEURBANNE	Rhone	France	45.7701	4.88782						OLD	Galkowski et al. 2019
Aphaenogaster	subterranea				BEAUBERY	Saone-et-Loire	France	46.4104	4.39432						OLD	Galkowski et al. 2019
Aphaenogaster	subterranea				BERZE-LE-CHATEL	Saone-et-Loire	France	46.3958	4.68162						OLD	Galkowski et al. 2019
Aphaenogaster	subterranea				BONNAY	Saone-et-Loire	France	46.5488	4.62499						OLD	Galkowski et al. 2019
Aphaenogaster	subterranea				SAINT-MAURICE-LES-COUCHES	Saone-et-Loire	France	46.877	4.6007						OLD	Galkowski et al. 2019
Aphaenogaster	subterranea				BESSE-SUR-BRAYE	Sarthe	France	47.8237	0.72111						OLD	Galkowski et al. 2019
Aphaenogaster	subterranea				LUCHE-PRINGE	Sarthe	France	47.7036	0.09521						OLD	Galkowski et al. 2019
Aphaenogaster	subterranea				SAINT-LEONARD-DES-BOIS	Sarthe	France	48.3537	-0.08791						OLD	Galkowski et al. 2019
Aphaenogaster	subterranea				SEGRIE	Sarthe	France	48.2114	0.01607						OLD	Galkowski et al. 2019
Aphaenogaster	subterranea				TEILLE	Sarthe	France	48.184	0.18726						OLD	Galkowski et al. 2019
Aphaenogaster	subterranea		Olivier Vannucci	2016-07-14	La Fleche	Sarthe	France	47.7	-0.1				BC-MTP-00153		OLD	Galkowski et al. 2019
Aphaenogaster	subterranea				AIGUEBELETTE-LE-LAC	Savoie	France	45.5472	5.81362						OLD	Galkowski et al. 2019
Aphaenogaster	subterranea		Laurent Colindre	2016-08-15	Aigueblanche	Savoie	France	45.4985	6.48074	571			BC-MTP-00116		OLD	Galkowski et al. 2019
Aphaenogaster	subterranea	q,m,w	Schär, Sämi	12.VIII.2020	Challes-les-Eaux	Savoie	France	45.5419	5.99448	20	Schär, Sämi	Menchetti, Mattia	MM21B004a		NEW
Aphaenogaster	subterranea		Philippe Wegnez	2014-08-09	Doucy	Savoie	France	45.68	6.17				BC-MTP-00164		OLD	Galkowski et al. 2019
Aphaenogaster	subterranea		Rumsaïs Blatrix	2017-04-07	Hautecour	Savoie	France	45.4968	6.54369	840			RB0002698		OLD	Galkowski et al. 2019
Aphaenogaster	subterranea				LA LECHERE	Savoie	France	45.5552	6.49262						OLD	Galkowski et al. 2019
Aphaenogaster	subterranea				SAINT-JEAN-DE-LA-PORTE	Savoie	France	45.5589	6.11951						OLD	Galkowski et al. 2019
Aphaenogaster	subterranea				YENNE	Savoie	France	45.7016	5.76361						OLD	Galkowski et al. 2019
Aphaenogaster	subterranea				BOMBON	Seine-et-Marne	France	48.5675	2.86717						OLD	Galkowski et al. 2019
Aphaenogaster	subterranea				CESSON	Seine-et-Marne	France	48.5641	2.59477						OLD	Galkowski et al. 2019
Aphaenogaster	subterranea				CRECY-LA-CHAPELLE	Seine-et-Marne	France	48.8562	2.93322						OLD	Galkowski et al. 2019
Aphaenogaster	subterranea				FONTAINEBLEAU	Seine-et-Marne	France	48.4061	2.67976						OLD	Galkowski et al. 2019
Aphaenogaster	subterranea				QUIERS	Seine-et-Marne	France	48.6134	2.96066						OLD	Galkowski et al. 2019
Aphaenogaster	subterranea				VILLENOY	Seine-et-Marne	France	48.9407	2.85121						OLD	Galkowski et al. 2019
Aphaenogaster	subterranea				NEUILLY-SUR-MARNE	Seine-Saint-Denis	France	48.8616	2.5393						OLD	Galkowski et al. 2019
Aphaenogaster	subterranea				CASTELNAU-DE-LEVIS	Tarn	France	43.9436	2.0708						OLD	Galkowski et al. 2019
Aphaenogaster	subterranea				CASTELNAU-DE-MONTMIRAL	Tarn	France	43.9866	1.78213						OLD	Galkowski et al. 2019
Aphaenogaster	subterranea				CORDES-SUR-CIEL	Tarn	France	44.0676	1.95267						OLD	Galkowski et al. 2019
Aphaenogaster	subterranea				PENNE	Tarn	France	44.0831	1.72137						OLD	Galkowski et al. 2019
Aphaenogaster	subterranea				PUYCELSI	Tarn	France	43.9759	1.70633						OLD	Galkowski et al. 2019
Aphaenogaster	subterranea				MONTAUBAN	Tarn-et-Garonne	France	44.0217	1.36348						OLD	Galkowski et al. 2019
Aphaenogaster	subterranea				ARGENTEUIL	Val-d'Oise	France	48.951	2.24085						OLD	Galkowski et al. 2019
Aphaenogaster	ichnusa		Christophe Galkowski		Agay	Var	France	43.44	6.86				BC-MTP-00157		OLD	Galkowski et al. 2019
Aphaenogaster	ichnusa				FIGANIERES	Var	France	43.5672	6.49801						OLD	Galkowski et al. 2019
Aphaenogaster	ichnusa		Emmanuel Sechet	2015-10-24	Hyeres	Var	France	43.12	6.13	15			BC-MTP-00062		OLD	Galkowski et al. 2019
Aphaenogaster	ichnusa				SAINT-RAPHAEL	Var	France	43.4573	6.84615						OLD	Galkowski et al. 2019
Aphaenogaster	ichnusa	m,w	García, Fede	25-VIII-2021	Mont Ventoux	Vaucluse	France	44.1241	5.26447		García, Fede	Menchetti, Mattia	MM21F250b		NEW
Aphaenogaster	subterranea				L'AIGUILLON-SUR-MER	Vendee	France	46.2895	-1.24309						OLD	Galkowski et al. 2019
Aphaenogaster	subterranea				L'ILE-D'ELLE	Vendee	France	46.3327	-0.91971						OLD	Galkowski et al. 2019
Aphaenogaster	subterranea				LONGEVILLE-SUR-MER	Vendee	France	46.4086	-1.4779						OLD	Galkowski et al. 2019
Aphaenogaster	subterranea				MAREUIL-SUR-LAY-DISSAIS	Vendee	France	46.5326	-1.22806						OLD	Galkowski et al. 2019
Aphaenogaster	subterranea				SAINT-CYR	Vienne	France	46.7127	0.4757						OLD	Galkowski et al. 2019
Aphaenogaster	subterranea				VOUNEUIL-SUR-VIENNE	Vienne	France	46.7186	0.54092						OLD	Galkowski et al. 2019
Aphaenogaster	subterranea				THIVERVAL-GRIGNON	Yvelines	France	48.8434	1.9331						OLD	Galkowski et al. 2019
Aphaenogaster	subterranea	w	Stanley, Julien	07.VIII.2020	Blois		France	47.3538	1.1941		Menchetti, Mattia	Menchetti, Mattia	MM21B157d		NEW
Aphaenogaster	subterranea				Brive		France	45.169	1.5					Type locality	OLD	Galkowski et al. 2019
Aphaenogaster	subterranea	q,m,w	?	3.VIII.1985	Brive prima di Cressensac		France	45.0187	1.52124	3000	F. Rigato	MSNM			NEW
Aphaenogaster	subterranea				Chateauroux		France	46.825	1.697						OLD	Galkowski et al. 2019
Aphaenogaster	ichnusa	w	Laroque, Philippe	23.VIII.2021	Corse		France	41.6472	9.26294		Menchetti, Mattia	Menchetti, Mattia	MM21B094g		NEW
Aphaenogaster	subterranea	m,w	?	3.VIII.1985	Cressensac		France	45.0187	1.52124	3000	F. Rigato	MSNM			NEW
Aphaenogaster	subterranea				Duravel		France	44.517	1.083						OLD	Galkowski et al. 2019
Aphaenogaster	subterranea	w	Suchan, Tomasz	30.VIII.2020	Ferrals-les-Montagnes		France	43.4261	2.61757		Menchetti, Mattia	Menchetti, Mattia	MM19A168a		NEW
Aphaenogaster	ichnusa				Fitou		France	42.873	2.988						OLD	Galkowski et al. 2019
Aphaenogaster	subterranea				Fumel		France	44.494	0.96	341					OLD	Galkowski et al. 2019
Aphaenogaster	subterranea				Hourtin		France	45.224	-1.167						OLD	Galkowski et al. 2019
Aphaenogaster	subterranea				Mont-de-Marsan		France	43.894	-0.497						OLD	Galkowski et al. 2019
Aphaenogaster	subterranea	q	B. Poldi	2.IX.1977	Paris, Maisons Laffitte		France	48.9513	2.14886	1000	F. Rigato	MSNM			NEW
Aphaenogaster	subterranea				Pauillac		France	45.217	-0.765						OLD	Galkowski et al. 2019
Aphaenogaster	ichnusa				Port-Cros		France	43.006	6.39						OLD	Galkowski et al. 2019
Aphaenogaster	subterranea				Sauveterre-de-Guyenne		France	44.707	-0.087						OLD	Galkowski et al. 2019
Aphaenogaster	ichnusa	w	Stanley, Julien	29.VII.2020	Tournefeuille		France	43.5833	1.35		Schifani, Enrico	Menchetti, Mattia	MM21B150c		NEW
Aphaenogaster	subterranea	w	Olivero	VI.1976	Tours		France	47.3967	0.687372	5000	F. Rigato	MSNM			NEW
Aphaenogaster	subterranea	w	?	12.V.1962	Gole del Sagittario (AQ)	Abruzzo	Italy	41.9771	13.8104	2000	F. Rigato	MSNM			NEW
Aphaenogaster	subterranea	w	G. Osella	20.II.2000	Gran Sasso, Colledara - San Gabriele, lato N	Abruzzo	Italy	42.5216	13.657	1000	Scupola, A	Scupola, A			NEW
Aphaenogaster	subterranea	w	Regina, Elena	17.VII.2016	L'Aquila, Ovindoli, monte Magnola	Abruzzo	Italy	42.1462	13.4984		Schifani, Enrico	Menchetti, Mattia	MM16A004b		NEW
Aphaenogaster	subterranea	w	Menchetti, Mattia; Dapporto, Leonardo	19.VII.2020	Lettomanoppello, Pescara	Abruzzo	Italy	42.2171	14.0608	20	Menchetti, Mattia	Menchetti, Mattia	MM20A251a		NEW
Aphaenogaster	subterranea	m	B. Poldi	19.VIII.1959	Bolzano, parco	Alto Adige	Italy	46.4879	11.3352	3000	F. Rigato	MSNM			NEW
Aphaenogaster	subterranea	m	Pellicella, Lorenzo	9.VIII.2021	Fenis	Aosta Valley	Italy	45.733	7.4902	regine e maschi in sciamatura	Schifani, Enrico	Menchetti, Mattia	MM21E267		NEW
Aphaenogaster	ichnusa	w	Nalini, Elia	4.VIII.2021	Bosco delle Pianelle	Apulia	Italy	40.643	17.2267	10	Nalini, Elia	Menchetti, Mattia	MM21E634b		NEW
Aphaenogaster	ichnusa	w	Menchetti, Mattia	28.VI.2017	Bosco delle Pianelle, Martina Franca, Taranto	Apulia	Italy	40.6696	17.2161		Schifani, Enrico	Menchetti, Mattia	MM17A099d		NEW
Aphaenogaster	ichnusa	w	Menchetti, Mattia	27.VI.2017	Foresta di Mercadante, Cassano delle Murge, Bari	Apulia	Italy	40.8829	16.6922		Schifani, Enrico	Menchetti, Mattia	MM17A088b		NEW
Aphaenogaster	ichnusa	w	Menchetti, Mattia	27.VI.2017	Foresta di Mercadante, Cassano delle Murge, Bari	Apulia	Italy	40.8858	16.6929		Schifani, Enrico	Menchetti, Mattia	MM17A108a		NEW
Aphaenogaster	ichnusa	w	A. Scupola	3.VII.2005	Gargano, Peschici	Apulia	Italy	41.9399	16.017	2000	Scupola, A	Scupola, A			NEW
Aphaenogaster	ichnusa	w	A. Scupola	IV.2000	Lecce, Laghi Alimini	Apulia	Italy	40.2021	18.4578	500	Scupola, A	Scupola, A			NEW
Aphaenogaster	ichnusa	q,w	A. Scupola	17.VIII.1991	Lecce, Torre Sant'Andrea	Apulia	Italy	40.2506	18.4404	500	Scupola, A	Scupola, A			NEW
Aphaenogaster	ichnusa	w	D'Ambrosio, Matteo	28.II.2021	Peschici-Vieste litoranea, Peschici	Apulia	Italy	41.927	16.0417	100	Schifani, Enrico	Menchetti, Mattia	MM20B555c		NEW
Aphaenogaster	ichnusa	w	E. Nalini	10-IX-2022	Platamona (SS), pineta	Sardinia	Italy	40.8187	8.45381	20	E. Nalini	E. Nalini			NEW
Aphaenogaster	subterranea	w	F. Angelini	14.V.1989	Accettura (MT)	Basilicata	Italy	40.4912	16.1578	2000	F. Rigato	FR			NEW
Aphaenogaster	subterranea	w	Viceconti	V.1949	Castelsaraceno (PZ)	Basilicata	Italy	40.1621	15.992	1000	F. Rigato	MSNM			NEW
Aphaenogaster	subterranea	q	Viceconti	25.VIII.1949	Lauria (PZ)	Basilicata	Italy	40.05	15.8396	2000	F. Rigato	MSNM			NEW
Aphaenogaster	subterranea	m	Viceconti	8.VIII.1949	Lauria (PZ)	Basilicata	Italy	40.05	15.8396	2000	F. Rigato	MSNM			NEW
Aphaenogaster	subterranea	w	F. Angelini	28.VII.1989	M. Sirino (PZ), Lago Remmo, 1500 m	Basilicata	Italy	40.1441	15.836	500	F. Rigato	FR			NEW
Aphaenogaster	subterranea	w	F. Angelini	1.VI.1980	Pietrapertosa (PZ)	Basilicata	Italy	40.5179	16.0625	1000	F. Rigato	FR			NEW
Aphaenogaster	subterranea	w	Fimiani	23.IV.1988	Pignola, Sellata (PZ)	Basilicata	Italy	40.5742	15.782	600	F. Rigato	MSNM			NEW
Aphaenogaster	subterranea	q	F. Angelini	14.VIII.1989	Policoro (MT)	Basilicata	Italy	40.2124	16.6775	3000	F. Rigato	FR			NEW
Aphaenogaster	subterranea	q,w	F. Angelini	5.XI.1989	Policoro (MT)	Basilicata	Italy	40.2124	16.6775	3000	F. Rigato	FR			NEW
Aphaenogaster	subterranea	w	E. Sgrò	28.V.2006	Aspromonte	Calabria	Italy	38.2022	15.9833	20000	Scupola, A	Scupola, A			NEW
Aphaenogaster	subterranea	w	Alicata, Antonio	15.VII.2021	Aspromonte, T. Vasi, Cosoleto, Reggio Calabria	Calabria	Italy	38.2128	15.8812		Schifani, Enrico & Menchetti, Mattia	Menchetti, Mattia	MM21F087c		NEW
Aphaenogaster	ichnusa	w	E. Schifani	13.IX.2016	Bova (RC)	Calabria	Italy	37.9829	15.9418	10		E. Schifani			OLD	Schifani & Alicata 2018
Aphaenogaster	subterranea	w	Ritrovato, Roberto	12.I.2020	Catanzaro	Calabria	Italy	38.8583	16.6006		Schifani, Enrico	Menchetti, Mattia	MM19B228a		NEW
Aphaenogaster	subterranea	m	Ritrovato, Roberto	7.VIII.2020	Catanzaro	Calabria	Italy	38.8549	16.603		Schifani, Enrico; Menchetti, Mattia	Menchetti, Mattia	MM19B276a		NEW
Aphaenogaster	subterranea	q,w	F. Rigato	30.V.1990	dint. Civita (CS), 700-750 m	Calabria	Italy	39.8281	16.3136	1000	F. Rigato	FR/MSNM			NEW
Aphaenogaster	subterranea	q,m,w	L. Borowiec	30.VIII.2014	Fagnano Castello (CS)	Calabria	Italy	39.5376	16.0325	10	E. Schifani	E. Schifani/L. Borowiec	CAL-189		NEW
Aphaenogaster	subterranea	w	L. Borowiec	30.VIII.2014	Fagnano Castello (CS)	Calabria	Italy	39.5376	16.0325	10	E. Schifani	E. Schifani/L. Borowiec	CAL-189		NEW
Aphaenogaster	subterranea	q,m,w	L. Borowiec	30.VIII.2014	Fagnano Castello (CS)	Calabria	Italy	39.5377	16.0489	10	E. Schifani	E. Schifani/L. Borowiec	CAL-186		NEW
Aphaenogaster	subterranea	q,m,w	L. Borowiec	30.VIII.2014	Fagnano Castello (CS)	Calabria	Italy	39.5377	16.0489	10	E. Schifani	E. Schifani/L. Borowiec	CAL-186		NEW
Aphaenogaster	ichnusa	w	L. Borowiec	II.IX.2014	Grisolia (CS)	Calabria	Italy	39.7113	15.8941	10		L. Borowiec	CAL-198		NEW
Aphaenogaster	subterranea	q,m,w	Borowiec, Lech	30.VIII.2014	Loc. 1, Fognano Castello, Cosenza	Calabria	Italy	39.5377	16.0489		Borowiec, Lech	Menchetti, Mattia	MM20C066a		NEW
Aphaenogaster	subterranea	q,m,w	Borowiec, Lech	30.VIII.2014	Loc. 1, Fognano Castello, Cosenza	Calabria	Italy	39.5377	16.0489		Borowiec, Lech	Menchetti, Mattia	MM20C067a		NEW
Aphaenogaster	subterranea	w	Borowiec, Lech	30.VIII.2014	Loc. 4, Fognano Castello, Cosenza	Calabria	Italy	39.5376	16.0325		Borowiec, Lech	Menchetti, Mattia	MM20C068a		NEW
Aphaenogaster	subterranea	q,m,w	Borowiec, Lech	30.VIII.2014	Loc. 4, Fognano Castello, Cosenza	Calabria	Italy	39.5376	16.0325		Borowiec, Lech	Menchetti, Mattia	MM20C069a		NEW
Aphaenogaster	ichnusa	q,w	Borowiec, Lech	28.VIII.2014	n. Orsomarso, Fiume Argentino valley	Calabria	Italy	39.7945	15.9256		Borowiec, Lech	Menchetti, Mattia	MM20C065a		NEW
Aphaenogaster	subterranea	m,w	Borowiec, Lech	31.VIII.2014	n. Verbicaro loc. 4	Calabria	Italy	39.7467	15.9685		Schifani, Enrico	Menchetti, Mattia	MM20C070a		NEW
Aphaenogaster	subterranea	w	Borowiec, Lech	31.VIII.2014	n. Verbicaro loc. 4	Calabria	Italy	39.7467	15.9685		Schifani, Enrico	Menchetti, Mattia	MM20C071a		NEW
Aphaenogaster	ichnusa	w	L. Borowiec	28.VIII.2014	Orsomarso (CS)	Calabria	Italy	39.7997	15.9101	10		E. Schifani	CAL-184		NEW
Aphaenogaster	ichnusa	q,m,w	L. Borowiec	28.VIII.2014	Orsomarso (CS)	Calabria	Italy	39.7945	15.9256	10		E. Schifani	CAL-185		NEW
Aphaenogaster	ichnusa	q,m,w	L. Borowiec	28.VIII.2014	Orsomarso (CS)	Calabria	Italy	39.7945	15.9256	10		L. Borowiec	CAL-185		NEW
Aphaenogaster	ichnusa	w	Borowiec, Lech	28.VIII.2014	Orsomarso, Cosenza	Calabria	Italy	39.7997	15.9101		Borowiec, Lech	Menchetti, Mattia	MM20C064a		NEW
Aphaenogaster	subterranea	w	Ritrovato, Roberto	1.XI.2020	Pentone, Catanzaro	Calabria	Italy	38.9805	16.5702		Schifani, Enrico	Menchetti, Mattia	MM19B264a		NEW
Aphaenogaster	subterranea	w	Rizzo, Piergiorgio	11.V-11.VI.2020	Rossano, Cosenza	Calabria	Italy	39.616	16.764		Schifani, Enrico	Menchetti, Mattia	MM20A355		NEW
Aphaenogaster	subterranea	q,w	L. Borowiec	03.IX.2014	San Sosti (CS)	Calabria	Italy	39.6706	15.9946	10	E. Schifani	E. Schifani/L. Borowiec	CAL-200		NEW
Aphaenogaster	subterranea	w	L. Borowiec	03.IX.2014	San Sosti (CS)	Calabria	Italy	39.6706	15.9946	10	E. Schifani	E. Schifani	CAL-200		NEW
Aphaenogaster	ichnusa	w	L. Borowiec	03.IX.2014	San Sosti (CS)	Calabria	Italy	39.667	16.0075	10		L. Borowiec	CAL-200		NEW
Aphaenogaster	ichnusa	w	L. Borowiec	03.IX.2014	San Sosti (CS)	Calabria	Italy	39.667	16.0075	10		L. Borowiec	CAL-200		NEW
Aphaenogaster	subterranea	w	S. Zoia	9.VI.1991	Sila Piccola, dint. S Lago Ampollino, 1300 m	Calabria	Italy	39.1574	16.6513	2500	F. Rigato	FR			NEW
Aphaenogaster	ichnusa	w	V. Gentile	16.X.2018	Agropoli (SA), Baia di Trentova	Campania	Italy	40.3405	14.9713	10	V. Gentile	V. Gentile			NEW
Aphaenogaster	ichnusa	w	V. Gentile	14.X.2018	Capaccio (SA)	Campania	Italy	40.4343	15.0581	10	V. Gentile	V. Gentile			NEW
Aphaenogaster	subterranea	w	M. D'Amato	27.II.2019	Cava de' Tirreni (SA), Badia	Campania	Italy	40.684	14.6918	50	V. Gentile	V. Gentile			NEW
Aphaenogaster	subterranea	w	M. D'Amato	14.IX.2019	Cava de' Tirreni (SA), Contrapone	Campania	Italy	40.7056	14.6807	300	V. Gentile	V. Gentile			NEW
Aphaenogaster	ichnusa	w	L. Borowiec	01.IX.2014	Celle di Bulgheria (SA)	Campania	Italy	40.0871	15.3972	10		E. Schifani	CAM195		NEW
Aphaenogaster	ichnusa	w	L. Borowiec	01.IX.2014	Celle di Bulgheria (SA)	Campania	Italy	40.0871	15.3972	10		E. Schifani	CAM195		NEW
Aphaenogaster	ichnusa	w	L. Borowiec	01.IX.2014	Celle di Bulgheria (SA)	Campania	Italy	40.0871	15.3972	10		E. Schifani	CAM195		NEW
Aphaenogaster	subterranea	w	D'Amato, Mattia Francesco	02.III.2019	Croce, Cava de' Tirreni, Salerno	Campania	Italy	40.6988	14.7375	400	Schifani, Enrico	Menchetti, Mattia	MM18A416a		NEW
Aphaenogaster	ichnusa	w	B. Poldi	3.XI.1984	Isola Vivara (NA)	Campania	Italy	40.7444	13.9932	500	F. Rigato	MSNM			NEW
Aphaenogaster	ichnusa	w	Borowiec, Lech	1.IX.2014	Monte Bulgheria n. Poderia	Campania	Italy	40.0871	15.3972		Borowiec, Lech	Menchetti, Mattia	MM20C081		NEW
Aphaenogaster	ichnusa	w	Borowiec, Lech	1.IX.2014	Monte Bulgheria n. Poderia	Campania	Italy	40.0871	15.3972		Borowiec, Lech	Menchetti, Mattia	MM20C082		NEW
Aphaenogaster	subterranea	w	V. Gentile	8.VI.2016	Napoli, Real Bosco di Capodimonte	Campania	Italy	40.8702	14.2527	100	V. Gentile	V. Gentile			NEW
Aphaenogaster	ichnusa	w	Ferruzzi, Paola & Menchetti, Stefano	7.VI.2021	Parco Della Colombaia, Forio, Ischia	Campania	Italy	40.7584	13.871	200	Menchetti, Mattia	Menchetti, Mattia	MM21A282d		NEW
Aphaenogaster	subterranea	w	V. Gentile	27.V.2017	Pertosa (SA)	Campania	Italy	40.538	15.4503	50	V. Gentile	V. Gentile			NEW
Aphaenogaster	ichnusa	q,m,w	V. Gentile	26.III.2019	Portici (NA), Bosco Superiore della Reggia	Campania	Italy	40.8119	14.3458	100	V. Gentile	V. Gentile			NEW
Aphaenogaster	subterranea	w	R. Sciaky	15.III.1986	Badagnano (PC)	Emilia-Romagna	Italy	44.8492	9.77116	1000	F. Rigato	FR			NEW
Aphaenogaster	subterranea	w	B. Poldi	8.IV.1952	Mesola, boscone (FE)	Emilia-Romagna	Italy	44.8463	12.2502	4000	F. Rigato	MSNM			NEW
Aphaenogaster	subterranea	q,m,w	B. Poldi	14.VII-1.VIII.1960	Montecreto (MO)	Emilia-Romagna	Italy	44.2468	10.7166	500	F. Rigato	MSNM			NEW
Aphaenogaster	subterranea	w	B. Poldi	14.VII.1960	Montecreto (MO)	Emilia-Romagna	Italy	44.2468	10.7166	500	F. Rigato	MSNM			NEW
Aphaenogaster	subterranea	m,w	B. Poldi	10.IX.1959	Sestola, bivio Vesale (MO)	Emilia-Romagna	Italy	44.2563	10.7918	400	F. Rigato	MSNM			NEW
Aphaenogaster	subterranea	w	B. Poldi	3.IV.1960	Vergato (BO), Pioppe di Salvaro	Emilia-Romagna	Italy	44.3106	11.1616	1000	F. Rigato	MSNM			NEW
Aphaenogaster	subterranea	q,w	V. Gentile	12.IV.2019	Farneto (BO), Parco dei Gessi	Emilia-Romagna	Italy	44.4249	11.4017	100	V. Gentile	V. Gentile			NEW
Aphaenogaster	subterranea	m,w	V. Gentile	20.IX.2019	Marzabotto (BO), Parco Storico di Monte Sole	Emilia-Romagna	Italy	44.3152	11.2077	50	V. Gentile	V. Gentile			NEW
Aphaenogaster	subterranea	w	E. Schifani	30.III.2017	Parma	Emilia-Romagna	Italy	44.7683	10.3066	10	E. Schifani	E. Schifani	ES17A014		NEW
Aphaenogaster	subterranea	w	E. Schifani	20.VII.2017	Parma	Emilia-Romagna	Italy	44.7687	10.3131	10	E. Schifani	E. Schifani	ES17A155		NEW
Aphaenogaster	subterranea	q,m	E. Schifani	01.VIII.2017	Parma	Emilia-Romagna	Italy	44.7687	10.3131	10	E. Schifani	E. Schifani	ES17A172		NEW
Aphaenogaster	subterranea	q,m,w	E. Schifani	21.VII.2017	Parma	Emilia-Romagna	Italy	44.7689	10.3147	10	E. Schifani	E. Schifani	ES17A157		NEW
Aphaenogaster	subterranea	w	E. Schifani	20.VII.2017	Parma	Emilia-Romagna	Italy	44.7682	10.3153	10	E. Schifani	E. Schifani	ES17A150		NEW
Aphaenogaster	subterranea	w	M. Plumari	22.IX.2018	Pavullo nel Frignano (MO)	Emilia-Romagna	Italy	44.3439	10.8338	2000	V. Gentile	V. Gentile			NEW
Aphaenogaster	subterranea	q,m,w	E. Schifani	30.VI.2018	Pontescodogna (PR)	Emilia-Romagna	Italy	44.7382	10.192	10	E. Schifani	E. Schifani/L. Borowiec	ES18A078		OLD	Schifani & Alicata 2018
Aphaenogaster	subterranea	q,m,w	E. Schifani	30.VI.2018	Pontescodogna (PR)	Emilia-Romagna	Italy	44.7382	10.192	10	E. Schifani	E. Schifani	ES18A079		OLD	Schifani & Alicata 2018
Aphaenogaster	subterranea	w	R. Sciaky	29.V.1986	Aurisina (TS)	Friuli-Venezia Giulia	Italy	45.7518	13.6705	2000	F. Rigato	FR			NEW
Aphaenogaster	subterranea	w	Koch	5.IV.1931	Castello di Duino (TS)	Friuli-Venezia Giulia	Italy	45.7722	13.6039	50	F. Rigato	MSNM			NEW
Aphaenogaster	subterranea	w	Tasso, Schatzmayr, Koch	21.IV.1931	Cernizza, Duino (TS)	Friuli-Venezia Giulia	Italy	45.7793	13.5912	500	F. Rigato	MSNM			NEW
Aphaenogaster	subterranea	w	Tasso, Schatzmayr, Koch	12.V.1931	Duino (TS)	Friuli-Venezia Giulia	Italy	45.7747	13.6022	1000	F. Rigato	MSNM			NEW
Aphaenogaster	subterranea	w	Tasso, Schatzmayr, Koch	12.IV.1931	Liserta, Duino (TS)	Friuli-Venezia Giulia	Italy	45.7742	13.6066	1500	F. Rigato	MSNM			NEW
Aphaenogaster	subterranea	m	Schatzmayr	20.IX.1925	Sistiana (TS)	Friuli-Venezia Giulia	Italy	45.7735	13.6393	1500	F. Rigato	MSNM			NEW
Aphaenogaster	subterranea	w	Museo P. Rossi	8.III.1932	Sistiana (TS)	Friuli-Venezia Giulia	Italy	45.7735	13.6393	1500	F. Rigato	MSNM			NEW
Aphaenogaster	subterranea				Trieste	Friuli-Venezia Giulia	Italy	45.6512	13.7728	3000	Zara et al. 2021				OLD	Zara et al. 2021
Aphaenogaster	subterranea	w	Mocilnik, Giorgia	VI.2017	Trieste	Friuli-Venezia Giulia	Italy	45.6705	13.8004		Schifani, Enrico	Menchetti, Mattia	MM17A144f		NEW
Aphaenogaster	subterranea	w	Mocilnik, Giorgia	28.IV.2017	Trieste	Friuli-Venezia Giulia	Italy	45.6438	13.8121		Schifani, Enrico	Menchetti, Mattia	MM17A063		NEW
Aphaenogaster	subterranea	w	Legittimo, Carlo	21.VI.2018	Villa Revoltella, Trieste	Friuli-Venezia Giulia	Italy	45.6436	13.8147	150	Schifani, Enrico	Menchetti, Mattia	MM18A179a		NEW
Aphaenogaster	ichnusa		Castracani et al.	V-VI.2006	Castelporziano (RO)	Latium	Italy	41.7427	12.3992	60000		E. Schifani			NEW	Castracani et al. 2010
Aphaenogaster	ichnusa	w	E. Schifani	13.IX.2017	Rome	Latium	Italy	41.9276	12.5004	10		E. Schifani	ES-17-A194		NEW
Aphaenogaster	ichnusa	w	E. Schifani	13.IX.2017	Rome	Latium	Italy	41.9271	12.5006	10		E. Schifani	ES-17-A192		OLD	Schifani & Alicata 2018
Aphaenogaster	subterranea	m	Castellani	31.VIII.1953	Arcinazzo Romano (RM)	Latium	Italy	41.8797	13.1142	800	F. Rigato	MSNM			NEW
Aphaenogaster	subterranea	w	Menchetti, Mattia; Sbrega, Elisabetta	21.IX.2019	Bagnaia, Viterbo	Latium	Italy	42.4249	12.1554	20	Menchetti, Mattia	Menchetti, Mattia	MM19A658a		NEW
Aphaenogaster	ichnusa	w	Gomez, K.	2015-10-05	Camping, Lughezza	Latium	Italy	41.9319	12.7	100		K. Gomez	KG03147A-1		NEW
Aphaenogaster	ichnusa	w	Gomez, K.	2015-10-05	Camping, Lughezza	Latium	Italy	41.9319	12.7	100		K. Gomez	KG03147A-2		NEW
Aphaenogaster	subterranea	q,m,w	B. Poldi	3.IX.1958	Fiuggi (FR)	Latium	Italy	41.8007	13.2214	2500	F. Rigato	MSNM			NEW
Aphaenogaster	ichnusa	w	B. Poldi	1.V.1956	Fiumicino (RM)	Latium	Italy	41.7733	12.2357	2500	F. Rigato	MSNM			NEW
Aphaenogaster	subterranea	q,w	G. Osella	23.V.1999	Frosinone, Arpino, Colle Caloppo, vers. N	Latium	Italy	41.6442	13.6231	5000	Scupola, A	Scupola, A			NEW
Aphaenogaster	ichnusa	w	Menchetti, Mattia; Sbrega, Elisabetta	6.VII.2020	Morro Reatino, Rieti	Latium	Italy	42.549	12.8594	15	Schifani, Enrico	Menchetti, Mattia	MM20A145e		NEW
Aphaenogaster	ichnusa	w	Menchetti, Mattia; Sbrega, Elisabetta	21.IX.2019	Punta del Lago, Viterbo	Latium	Italy	42.3011	12.1667	20	Schifani, Enrico	Menchetti, Mattia	MM19A653b		NEW
Aphaenogaster	subterranea	w	Menchetti, Mattia; Sbrega, Elisabetta	21.IX.2019	Punta del Lago, Viterbo	Latium	Italy	42.3015	12.1693	100	Schifani, Enrico	Menchetti, Mattia	MM19A655e		NEW
Aphaenogaster	ichnusa	m,w	V. Gentile	26.VIII.2017	Tolfa (RM)	Latium	Italy	42.1394	11.9459	1000	V. Gentile	V. Gentile			NEW
Aphaenogaster	subterranea	w	Menchetti, Mattia; Sbrega, Elisabetta	7.III.2020	Villa Ada, Rome	Latium	Italy	41.9314	12.4999	10	Menchetti, Mattia	Menchetti, Mattia	MM20A003a		NEW
Aphaenogaster	ichnusa	w	G. Gardini	19.III.1974	Capo Noli (SV)	Liguria	Italy	44.1967	8.41523	200	F. Rigato	MSNM			NEW
Aphaenogaster	subterranea	w	C. Mancini	VII-IX.1932	Casella, Valle Scrivia (GE)	Liguria	Italy	44.5342	8.99315	3000	F. Rigato	MSNM			NEW
Aphaenogaster	ichnusa	w	S. Viale	III.2017	Chiavari (GE)	Liguria	Italy	44.33	9.28802	30	V. Gentile	V. Gentile			NEW
Aphaenogaster	ichnusa	w	Nalini, Elia	02.VI.2018	Cipressa	Liguria	Italy	43.8538	7.93209	1000	Schifani, Enrico	Menchetti, Mattia	MM20C050a		NEW
Aphaenogaster	subterranea	w	E. Nalini	2.VI.2018	Cipressa (IM)	Liguria	Italy	43.86	7.92575	100	E. Nalini	E. Nalini			NEW
Aphaenogaster	ichnusa	w	E. Nalini	02.VI.2018	Cipressa (IM)	Liguria	Italy	43.8529	7.93179	1000?		E. Schifani	ES-18-A185		NEW
Aphaenogaster	ichnusa	w	Nalini, Elia	02.VI.2018	Cipressa, Imperia	Liguria	Italy	43.8599	7.92173	50	Menchetti, Mattia	Menchetti, Mattia	MM21E644a		NEW
Aphaenogaster	ichnusa	w	S. Zoia & C. Torti	20.IX.1986	dint. Stellanello (SV)	Liguria	Italy	43.9987	8.05461	2500	F. Rigato	FR			NEW
Aphaenogaster	ichnusa	w	S. Zoia	III.1978	Genova, prato Val Bisagno	Liguria	Italy	44.4485	9.00574	800	F. Rigato	MSNM			NEW
Aphaenogaster	subterranea	w	G. Mantero	VI.1926	Giovi Ligure (GE)	Liguria	Italy	44.5461	8.9314	2000	F. Rigato	MSNM			NEW
Aphaenogaster	subterranea	q	B. Poldi	19.IX.1956	La Guardia (GE)	Liguria	Italy	44.4906	8.86288	300	F. Rigato	MSNM			NEW
Aphaenogaster	ichnusa	q,w		21.VIII.1931	Lavagna (GE)	Liguria	Italy	44.3054	9.35719	3000	F. Rigato	MSNM			NEW
Aphaenogaster	ichnusa	w		6.VIII.1930	Lavagna (GE)	Liguria	Italy	44.3054	9.35719	3000	F. Rigato	MSNM			NEW
Aphaenogaster	ichnusa	w	A. G.Soika	VIII.1931	Lavagna (GE)	Liguria	Italy	44.3054	9.35719	3000	F. Rigato	MSNM			NEW
Aphaenogaster	ichnusa	m,w	A. G.Soika	VIII.1930	Lavagna (GE)	Liguria	Italy	44.3054	9.35719	3000	F. Rigato	MSNM			NEW
Aphaenogaster	subterranea	w	B. Poldi	13.IX.1957	Madonna del Salto (SV)	Liguria	Italy	44.4046	8.48963	50	F. Rigato	MSNM			NEW
Aphaenogaster	subterranea	q	B. Poldi	13.IX.1957	Madonna del Salto (SV), cisterna	Liguria	Italy	44.4046	8.48963	50	F. Rigato	MSNM			NEW
Aphaenogaster	subterranea	q,w	B. Poldi	14.IX.1957	Madonna del Salto, Stella (SV)	Liguria	Italy	44.4046	8.48963	50	F. Rigato	MSNM			NEW
Aphaenogaster	subterranea	q,m	B. Poldi	7.IX.1957	Madonna del Salto, Stella (SV)	Liguria	Italy	44.4046	8.48963	50	F. Rigato	MSNM			NEW
Aphaenogaster	subterranea	w	G. Mantero	18.V.1926	Nostra Signora della Vittoria (GE)	Liguria	Italy	44.5441	8.95579	500	F. Rigato	MSNM			NEW
Aphaenogaster	ichnusa	w	A. Baliani	X.1920	Recco (GE)	Liguria	Italy	44.3651	9.1452	3000	F. Rigato	MSNM			NEW
Aphaenogaster	ichnusa	w	Gomez, K.	2015-10-01	Ruta 9 amonterosso(2), Monterosso almare	Liguria	Italy	44.1556	9.66052	30		K. Gomez	KG03128-1		NEW
Aphaenogaster	ichnusa	w	Gomez, K.	2015-10-01	Ruta 9 amonterosso(2), Monterosso almare	Liguria	Italy	44.1556	9.66052	30		K. Gomez	KG03128-2		NEW
Aphaenogaster	ichnusa	w	Gomez, K.	2015-10-01	Ruta 9 amonterosso(3), Monterosso almare	Liguria	Italy	44.156	9.65972	30		K. Gomez	KG03130B		NEW
Aphaenogaster	subterranea	w	S. Zoia	15.III.1978	San Colombano Certenoli (GE)	Liguria	Italy	44.3735	9.30378	1000	F. Rigato	MSNM			NEW
Aphaenogaster	ichnusa	w	G. Gardini	27.II.1977	Sestri Levante, Punta Manara (GE)	Liguria	Italy	44.2574	9.4061	500	F. Rigato	MSNM			NEW
Aphaenogaster	subterranea	q	A. Baliani		tor. Bisagno (GE)	Liguria	Italy	44.4275	8.95067	3000	F. Rigato	MSNM			NEW
Aphaenogaster	subterranea	w	S. Zoia	6.X.1996	Val Graveglia (SP), Passo della Camilla, 450 m	Liguria	Italy	44.3766	9.43828	1000	F. Rigato	MSNM			NEW
Aphaenogaster	subterranea	q,m	B. Poldi	IX.1957	Varazze, Madonna del Salto (SV)	Liguria	Italy	44.4046	8.48963	50	F. Rigato	MSNM			NEW
Aphaenogaster	subterranea	q,m	B. Poldi	15.IX.1957	Verne, Stella (SV)	Liguria	Italy	44.3864	8.53506	200	F. Rigato	MSNM			NEW
Aphaenogaster	subterranea	w	B. Poldi	28.IX.1956	Bosco Fontana (MN)	Lombardy	Italy	45.2013	10.7425	1000	F. Rigato	MSNM			NEW
Aphaenogaster	subterranea	q,w	B. Poldi	21.IX (no year)	Bosco Fontana (MN)	Lombardy	Italy	45.2013	10.7425	1000	F. Rigato	MSNM			NEW
Aphaenogaster	subterranea	q	E. Nalini	4.XI.2017	Carugo (CO)	Lombardy	Italy	45.7201	9.19022	50	E. Nalini	E. Nalini			NEW
Aphaenogaster	subterranea	w	E. Nalini	01.VI.2014	Erba (CO)	Lombardy	Italy	45.807	9.24009	10	E. Nalini	E. Nalini			NEW
Aphaenogaster	subterranea	w	A. Scupola	02.VI.2016	Gravedona (CO)	Lombardy	Italy	46.15	9.3	NA	L. Borowiec	L. Borowiec			NEW
Aphaenogaster	subterranea	w	F. Rigato	25.VI.1987	Montesegale (PV)	Lombardy	Italy	44.9067	9.12654	400	F. Rigato	FR			NEW
Aphaenogaster	subterranea	w	E. Nalini	10.IX.2015	Monza (MB)	Lombardy	Italy	45.6064	9.2824	10	E. Nalini	E. Nalini			NEW
Aphaenogaster	subterranea	q,m,w	F. Rigato	23.VII.1985	Monza (MB)	Lombardy	Italy	45.6146	9.28497	2000	F. Rigato	FR			NEW
Aphaenogaster	subterranea	m	F. Rigato	28.VII.1985	Monza (MB)	Lombardy	Italy	45.6146	9.28497	2000	F. Rigato	FR			NEW
Aphaenogaster	subterranea	q	F. Rigato	23.VII.1986	Monza (MB), parco	Lombardy	Italy	45.6146	9.28497	2000	F. Rigato	FR			NEW
Aphaenogaster	subterranea	w	F. Rigato	3.IV.1989	Monza (MB), parco	Lombardy	Italy	45.6146	9.28497	2000	F. Rigato	FR			NEW
Aphaenogaster	subterranea	q	R. Regalin	19.III.1991	Paderno d'Adda (LC)	Lombardy	Italy	45.6812	9.45286	1000	F. Rigato	FR			NEW
Aphaenogaster	subterranea	w	E. Nalini	14.IX.2015	Pessano con Bornago (MI)	Lombardy	Italy	45.5433	9.38878	10	E. Nalini	E. Nalini			NEW
Aphaenogaster	subterranea	q,m	E. Nalini	15.VIII.2017	Soldo (CO)	Lombardy	Italy	45.8184	9.02349	50	E. Nalini	E. Nalini			NEW
Aphaenogaster	subterranea	w	A. Scupola	2.VI.2016	Lago di Como, Gravedona	Lombardy	Italy	46.1453	9.28944	50	Scupola, A	Scupola, A			NEW
Aphaenogaster	subterranea	w	A. Zanetti	12.X.1989	Mantova, Marmirolo, riserva naturale statale loc. Bosco Fontana	Lombardy	Italy	45.2001	10.7445	1000	Scupola, A	Scupola, A			NEW
Aphaenogaster	subterranea		operatori parco	20.V.2018	Monte Barro, Galbiate (LC)	Lombardy	Italy	45.8244	9.36972	10	E. Schifani	Myrmecology Lab (University of Parma)			OLD	Castracani et al. 2020
Aphaenogaster	subterranea		operatori parco	20.V.2018	Monte Barro, Galbiate (LC)	Lombardy	Italy	45.8325	9.37917	10	E. Schifani	Myrmecology Lab (University of Parma)			OLD	Castracani et al. 2020
Aphaenogaster	subterranea		operatori parco	20.V.2018	Parco Valle Lambro, Besana in Brianza (MB)	Lombardy	Italy	45.6994	9.28694	10	E. Schifani	Myrmecology Lab (University of Parma)			OLD	Castracani et al. 2020
Aphaenogaster	subterranea		operatori parco	20.V.2018	Parco Villa Campello, Albiate (MB)	Lombardy	Italy	45.6561	9.26139	10	E. Schifani	Myrmecology Lab (University of Parma)			OLD	Castracani et al. 2020
Aphaenogaster	subterranea	q	F. Ballarin	15.VII.2017	Piacenza, Bobbio loc. Ceci along route prov. n.69	Lombardy	Italy	44.7704	9.32591	500	Scupola, A	Scupola, A			NEW
Aphaenogaster	subterranea		operatori parco	20.V.2018	Riserva Naturale Bosco Fontana, Marmirolo (MN)	Lombardy	Italy	45.2175	10.7528	10	E. Schifani	Myrmecology Lab (University of Parma)			OLD	Castracani et al. 2020
Aphaenogaster	subterranea		operatori parco	20.V.2018	Riserva Naturale Valpredina-Misma	Lombardy	Italy	45.7175	9.81528	10	E. Schifani	Myrmecology Lab (University of Parma)			OLD	Castracani et al. 2020
Aphaenogaster	subterranea	w	Mori, Emiliano	22.VIII.2016	Gradara, Pesaro Urbino	Marche	Italy	43.9407	12.7723		Schifani, Enrico	Menchetti, Mattia	MM16A188b		NEW
Aphaenogaster	subterranea	q,m,w	E. Nalini	10.VIII.2017	Sirolo (AN)	Marche	Italy	43.5458	13.6023	50	E. Nalini	E. Nalini			NEW
Aphaenogaster	subterranea	q,w	S. Zoia	16.IX.1992	Urbino città	Marche	Italy	43.7282	12.6311	2000	F. Rigato	FR			NEW
Aphaenogaster	subterranea	w	S. Zoia	8.VI.1991	dint. ESE Campomarino (CB)	Molise	Italy	41.9296	15.0639	4000	F. Rigato	FR/MSNM			NEW
Aphaenogaster	subterranea	w	G.B. Delmastro & V. Mangini	22.X.1991	Avigliana (TO), P. Nat. Reg. M. Capretto, 440 m	Piedmont	Italy	45.0794	7.40003	1500	F. Rigato	FR			NEW
Aphaenogaster	subterranea	q	G.B. Delmastro	4.IX.1992	Castagneto Po (TO), Ris. Nat. del Vaj	Piedmont	Italy	45.1533	7.89407	800	F. Rigato	FR			NEW
Aphaenogaster	subterranea	q	Della Beffa	23.IX.1997	Cerrione Bessa (BI)	Piedmont	Italy	45.4687	8.0681	500	F. Rigato	MSNM			NEW
Aphaenogaster	subterranea	w	E. Nalini	22-VI-2022	Cerrione, Ciapei Parfundà (BI), BESSA	Piedmont	Italy	45.4841	8.03082	50	E. Nalini	E. Nalini			NEW
Aphaenogaster	subterranea	w	E. Nalini	22.08.2016	Cicogna (VB)	Piedmont	Italy	46.0044	8.48767	50	E. Nalini	E. Nalini			NEW
Aphaenogaster	subterranea	w	P.M. Giachino	19.X.1988	Cortemilia (CN), Serole, 650 m	Piedmont	Italy	44.5799	8.19293	500	F. Rigato	MSNM			NEW
Aphaenogaster	subterranea	w	G.B. Delmastro & G. Poidomani	9.X.1991	Frossasco dint. (TO)	Piedmont	Italy	44.9325	7.3538	1200	F. Rigato	FR			NEW
Aphaenogaster	subterranea	q,w	E. Nalini	21.VIII.2017	Invorio Superiore (NO)	Piedmont	Italy	45.7701	8.47824	50	V. Gentile	V. Gentile			NEW
Aphaenogaster	subterranea	m	F. Rigato	4.IX.1997	Nebbiuno, loc. Corciago (NO), 400 m	Piedmont	Italy	45.7922	8.53005	500	F. Rigato	MSNM			NEW
Aphaenogaster	subterranea	w	G. Gardini	3.IV.1972	Rigoroso, greto Scrivia (AL)	Piedmont	Italy	44.6637	8.90129	1000	F. Rigato	MSNM			NEW
Aphaenogaster	subterranea	w	P.M. Giachino	19.X.1988	Val Borbera (AL), Persi, 350 m	Piedmont	Italy	44.5539	8.25976	500	F. Rigato	MSNM			NEW
Aphaenogaster	subterranea	w	W. Di Pietro	6.IV.2018	Valmanera (AT)	Piedmont	Italy	44.5632	8.11101	50	E. Nalini	E. Nalini			NEW
Aphaenogaster	subterranea	q,w	E. Nalini	31.VII.2016	Valmanera (AT)	Piedmont	Italy	44.941	8.18807	50	E. Nalini	E. Nalini			NEW
Aphaenogaster	subterranea	w	C. Mancini	VII-IX.1929	Varinella, Val Scrivia (AL)	Piedmont	Italy	44.6887	8.90658	1000	F. Rigato	MSNM			NEW
Aphaenogaster	ichnusa	w	Parenzan	8.V.1982	Gravian di Petruscio (TA)	Apulia	Italy	40.6156	17.0642	1000	F. Rigato	MSNM			NEW
Aphaenogaster	ichnusa	w	M. Plumari	20.VII.2016	San Domino (FG), Isole Tremiti	Apulia	Italy	42.1116	15.4843	500	V. Gentile	V. Gentile			NEW
Aphaenogaster	ichnusa	w	M. Plumari	VII.2016	Vieste (FG)	Apulia	Italy	41.8916	16.1558	10000	V. Gentile	V. Gentile			NEW
Aphaenogaster	ichnusa	w	M. Plumari	18.VII.2016	Vieste (FG), Foresta Umbra	Apulia	Italy	41.8486	16.0473	5000	V. Gentile	V. Gentile			NEW
Aphaenogaster	ichnusa	w	G. Liberti	18.V.2017	1 km SE Osilo (SS), 530 m	Sardinia	Italy	40.7336	8.68619	500	F. Rigato	MSNM			NEW
Aphaenogaster	ichnusa	q	C. Canepari	VIII.1989	Aggius (SS)	Sardinia	Italy	40.9292	9.06505	3000	F. Rigato	MSNM			NEW
Aphaenogaster	ichnusa	w	C. Meloni	23.II.1990	Asuni (OR), M. Molas, 200 m	Sardinia	Italy	39.8723	8.94669	2000	F. Rigato	FR			NEW
Aphaenogaster	ichnusa	w	S. Zoia	15.V.1994	dint. E Seui (SU), 850 m	Sardinia	Italy	39.8394	9.3237	1000	F. Rigato	FR			NEW
Aphaenogaster	ichnusa	w	C. Meloni	24.XI.1992	dint. Onanì (NU), 450 m	Sardinia	Italy	40.4858	9.44281	1300	F. Rigato	FR			NEW
Aphaenogaster	ichnusa	w	C. Naz. Biod. For.	12.XI.2006	Domusnovas, dint. Sa Duchessa (CI)	Sardinia	Italy	39.3761	8.58008	1000	F. Rigato	MSNM			NEW
Aphaenogaster	ichnusa	q,w	G. Chessa	8-22.VIII.2006	Domusnovas, Valle Oridda (CI), 592 m	Sardinia	Italy	39.4117	8.61773	4000	F. Rigato	MSNM			NEW
Aphaenogaster	ichnusa	w	Gudenzi	26.V.1980	Fonni, Broncu Spina (NU), 1500 m	Sardinia	Italy	40.0147	9.30314	3000	F. Rigato	MSNM			NEW
Aphaenogaster	ichnusa	q,w	G. Chessa	5.VIII-13.IX.2005	Iglesias, Marganai (CA), 700 m	Sardinia	Italy	39.3241	8.53298	3000	F. Rigato	MSNM			NEW
Aphaenogaster	ichnusa	w	Olivero	X.1977	Isola Caprera (OT)	Sardinia	Italy	41.2095	9.46454	3000	F. Rigato	MSNM			NEW
Aphaenogaster	ichnusa	w	CNR	15.VI.1967	Isola Tavolara (Olbia-SS)	Sardinia	Italy	40.905	9.71391	2500	F. Rigato	MSNM			NEW
Aphaenogaster	ichnusa	w	C. Meloni	23.IV.1992	Jerzu dint. (NU), 390 m	Sardinia	Italy	39.7929	9.51748	1500	F. Rigato	FR			NEW
Aphaenogaster	ichnusa	w	G. Liberti	6.V.2009	Lago Govossai (NU), 920 m	Sardinia	Italy	40.1191	9.28359	500	F. Rigato	MSNM			NEW
Aphaenogaster	ichnusa	w	C. Meloni	11.III.1989	Lula (NU), M. albo, 700 m	Sardinia	Italy	40.4706	9.48582	1200	F. Rigato	FR			NEW
Aphaenogaster	ichnusa	w	D. Sechi	10.VI.1995	M. Limbara (SS)	Sardinia	Italy	40.8537	9.16524	4000	F. Rigato	FR			NEW
Aphaenogaster	ichnusa	w	S. Platania	30.III.1994	M. Limbara (SS)	Sardinia	Italy	40.8513	9.16649	1000	F. Rigato	FR			NEW
Aphaenogaster	ichnusa	w	C. Naz. Biod. For.	1-5.IX.2003	M.ti Marganai (CA), 700 m	Sardinia	Italy	39.421	8.61276	10000	F. Rigato	MSNM			NEW
Aphaenogaster	ichnusa	w	G. Liberti	21.V.2017	Monte Spada (NU), 1270 m	Sardinia	Italy	40.0675	9.26833	500	F. Rigato	MSNM			NEW
Aphaenogaster	ichnusa	w	G. Osella	22.V.1974	Padrumannu (NU)	Sardinia	Italy	40.3549	8.79478	1000	F. Rigato	MSNM			NEW
Aphaenogaster	ichnusa	w	E. Nalini	7.IX.2018	Pantaleo (SU)	Sardinia	Italy	39.0878	8.80313	50	V. Gentile	V. Gentile			NEW
Aphaenogaster	ichnusa	w	S. Zoia	17.V.1997	pendio SW M. Limbara (SS), 550 m	Sardinia	Italy	40.8521	9.16658	1000	F. Rigato	FR			NEW
Aphaenogaster	ichnusa	q,w	E. Nalini	3.IX.2018	Perdaxius (SU)	Sardinia	Italy	39.1621	8.60595	50	E. Nalini	E. Nalini			NEW
Aphaenogaster	ichnusa		Christophe Galkowski		Porto Torres	Sardinia	Italy	40.82	8.37				BC-MTP-00170		OLD	Galkowski et al. 2019
Aphaenogaster	ichnusa	w	A. Lecis	2.X.2013	Sadali (NU)	Sardinia	Italy	39.8108	9.27722	3000	V. Gentile	V. Gentile			NEW
Aphaenogaster	ichnusa	w	C. Meloni	27.V.1985	Seui (SU), for. Mont'Arbu	Sardinia	Italy	39.8577	9.38817	2000	F. Rigato	FR			NEW
Aphaenogaster	ichnusa	w	C. Meloni	30.IV.1993	Supramonte di Urzulei (NU), 1000 m	Sardinia	Italy	40.1123	9.5146	1000	F. Rigato	FR			NEW
Aphaenogaster	ichnusa		Christophe Galkowski		Tempio	Sardinia	Italy	40.911	9.094				BC-MTP-00151		OLD	Galkowski et al. 2019
Aphaenogaster	ichnusa	m,w	Castellani	21.IX.1949	Tempio Pausania (SS)	Sardinia	Italy	40.8998	9.10541	3000	F. Rigato	MSNM			NEW
Aphaenogaster	ichnusa	w	C. Meloni	7.V.1991	Villacidro e dintorni (SU)	Sardinia	Italy	39.4577	8.73918	3000	F. Rigato	FR			NEW
Aphaenogaster	ichnusa		Christophe Galkowski	2011-05-04	Bolotana	Sardinia	Italy	40.36	8.91	960			RB0002957		OLD	Galkowski et al. 2019
Aphaenogaster	ichnusa				Budduso	Sardinia	Italy	40.58	9.25						OLD	Galkowski et al. 2019
Aphaenogaster	ichnusa		Bazzato et al. 2022	IV.2018-V.2019	Cagliari	Sardinia	Italy	39.2924	9.32542	4000	Schifani, Enrico	García et al. 2020			OLD	Bazzato et al. 2022
Aphaenogaster	ichnusa		Christophe Galkowski	2017-05-22	Iglesias	Sardinia	Italy	39.31	8.54	190			RB0002956		OLD	Galkowski et al. 2019
Aphaenogaster	ichnusa	q,w	Piras, Roberto	18.VII.2021	Monte Arci, Oristano	Sardinia	Italy	39.8293	8.73703		Menchetti, Mattia	Menchetti, Mattia	MM21F080c		NEW
Aphaenogaster	ichnusa	w	Piras, Roberto	18.VII.2021	Monte Arci, Oristano	Sardinia	Italy	39.8293	8.73703		Menchetti, Mattia	Menchetti, Mattia	MM21F082b		NEW
Aphaenogaster	ichnusa	q,m,w	Piras, Roberto	18.VII.2021	Monte Arci, Oristano	Sardinia	Italy	39.8293	8.73703		Menchetti, Mattia	Menchetti, Mattia	MM21F084a		NEW
Aphaenogaster	ichnusa		Christophe Galkowski	2016-06-01	Nuoro	Sardinia	Italy	40.32	9.32	500			RB0002955		OLD	Galkowski et al. 2019
Aphaenogaster	ichnusa				Olbia	Sardinia	Italy	41.186	9.328						OLD	Galkowski et al. 2019
Aphaenogaster	ichnusa	w	P.M. Giachino	30.X.1986	Sassari, Pattada	Sardinia	Italy	40.5836	9.10718	2000	Scupola, A	Scupola, A			NEW
Aphaenogaster	ichnusa	w	A. Scupola	15.VI.2003	Sassari, Trinità d'Agulto, Costa Paradiso, loc. Li Cossi	Sardinia	Italy	41.0492	8.9408	500	Scupola, A	Scupola, A			NEW
Aphaenogaster	ichnusa				Sorgono	Sardinia	Italy	40.0272	9.102					Type locality	OLD	Galkowski et al. 2019
Aphaenogaster	subterranea	w	S. Zoia & R. Rizzerio	31.V.1985	Castelbuono (PA), NE Pizzo Carbonara, 1400 m	Sicily	Italy	37.9005	14.0334	2500	F. Rigato	FR			NEW
Aphaenogaster	subterranea	w	?	10.X.1992	Etna, M. Rosso (CT)	Sicily	Italy	37.6424	15.0909	500	F. Rigato	MSNM			NEW
Aphaenogaster	ichnusa	w	S. Platania	16.IV.1993	Ficuzza (PA)	Sicily	Italy	37.8849	13.3758	4000	F. Rigato				NEW
Aphaenogaster	ichnusa	q,w	C. Baviera	24-29.VII.2001	Isole Eolie (ME), Vulcano, Piano, 300 m	Sicily	Italy	38.3876	14.978	1200	F. Rigato	FR/MSNM			NEW
Aphaenogaster	ichnusa	w	M. Plumari	20.VII.2019	Linguaglossa (CT), Monte Etna	Sicily	Italy	37.8397	15.1263	1000	V. Gentile	V. Gentile			NEW
Aphaenogaster	ichnusa	w	M. Plumari	18.VI.2007	Lipari (ME), Monte Chirica, Isole Eolie	Sicily	Italy	38.4983	14.9319	2500	F. Rigato	MSNM			NEW
Aphaenogaster	ichnusa	w	M. Plumari	18.VI.2007	Lipari (ME), Monte Chirica, Isole Eolie	Sicily	Italy	38.4923	14.9403	1000	V. Gentile	V. Gentile			NEW
Aphaenogaster	ichnusa	w	S. Zoia	31.V.1985	Madonie (Collesano-PA), Piano Zucchi, 1050 m	Sicily	Italy	37.8987	13.9975	500	F. Rigato	FR			NEW
Aphaenogaster	ichnusa	w	Schatzmayr	4.II.1926	Peloritani (ME)	Sicily	Italy	38.0496	15.3335	3000	F. Rigato	MSNM			NEW
Aphaenogaster	ichnusa		Hinojosa, Joan Carles	05.V.2016	Alicudi	Sicily	Italy	38.5437	14.3526	1400	Schär et al. 2020	Menchetti, Mattia	RVcoll17S604		OLD	Schär et al. 2020
Aphaenogaster	ichnusa		Hinojosa, Joan Carles	2016-05-05	Alicudi	Sicily	Italy	38.54	14.36		Schifani, Enrico & Menchetti, Mattia	Menchetti, Mattia	RVcoll17S451a		NEW
Aphaenogaster	ichnusa	w	Enrico Schifani	2020-03-14	Bosco Angimbè	Sicily	Italy	37.9477	12.8839	15	Schifani, Enrico	Schifani, Enrico	ES21A021		NEW
Aphaenogaster	ichnusa	w	Enrico Schifani	2020-03-14	Bosco Angimbè	Sicily	Italy	37.9476	12.8842	15	Schifani, Enrico	Schifani, Enrico	ES21A022		NEW
Aphaenogaster	ichnusa	w	E. Schifani	24.IX.2016	Bosco del Cappelliere (PA)	Sicily	Italy	37.9199	13.3775	10		E. Schifani	ES-16-A097		OLD	Schifani & Alicata 2018
Aphaenogaster	ichnusa	w	E. Schifani	27.V.2017	Bosco del Cappelliere (PA)	Sicily	Italy	37.9208	13.3886	10		E. Schifani	ES-17-A309		NEW
Aphaenogaster	ichnusa	w	R. Viviano	27.V.2017	Bosco del Cappelliere (PA)	Sicily	Italy	37.9178	13.3889	10		Schifani & Alicata 2018	ES-17-A103		OLD	Schifani & Alicata 2018
Aphaenogaster	ichnusa	w	E. Schifani	02.XII.2016	Bosco della Ficuzza (PA)	Sicily	Italy	37.8634	13.3856	10		E. Schifani	ES-16-A098		OLD	Schifani & Alicata 2018
Aphaenogaster	ichnusa	w	E. Schifani	26.V.2017	Bosco di Aglisotto (PA)	Sicily	Italy	38.0265	13.1992	10		E. Schifani	ES-17-A095		OLD	Schifani & Alicata 2018
Aphaenogaster	ichnusa	w	E. Schifani	28.III.2016	Campofiorito (PA)	Sicily	Italy	37.75	13.2674	10		E. Schifani	ES-16-A001		OLD	Schifani & Alicata 2018
Aphaenogaster	ichnusa	w	Roberto Viviano	2020-05-30	Capo Gallo/Barcarello	Sicily	Italy	38.2172	13.2991	15	Schifani, Enrico	Schifani, Enrico	ES20A020		NEW
Aphaenogaster	ichnusa	w	Enrico Schifani	2022-02-04	Castello della Pietra, Castelvetrano	Sicily	Italy	37.6656	12.8913	15	Schifani, Enrico	Schifani, Enrico	ES22A042		NEW
Aphaenogaster	ichnusa	w	Simone Costa	2021-08-17	Cava Carosello	Sicily	Italy	36.9396	15.0187	15	Schifani, Enrico	Schifani, Enrico	ES22A023		NEW
Aphaenogaster	ichnusa	w	R. Viviano	19.V.2019	Cava Grande del Cassibile (SR)	Sicily	Italy	36.9808	15.0667	10		E. Schifani	ES-19-A035		NEW
Aphaenogaster	ichnusa	q,w	E. Schifani	03.IX.2016	Cava Grande del Cassibile (SR)	Sicily	Italy	36.9793	15.0783	10		E. Schifani	ES-16-A037		NEW
Aphaenogaster	ichnusa	w	E. Schifani	03.IX.2016	Cava Grande del Cassibile (SR)	Sicily	Italy	36.9795	15.0787	10		E. Schifani	ES-16-A036		OLD	Schifani & Alicata 2018
Aphaenogaster	ichnusa	w	E. Schifani	14.V.2017	Etna (CT)	Sicily	Italy	37.6648	14.992	10		E. Schifani	ES-17-A073		OLD	Schifani & Alicata 2018
Aphaenogaster	ichnusa	w	E. Schifani	14.V.2017	Etna (CT)	Sicily	Italy	37.6648	14.992	10		E. Schifani	ES-17-A074		NEW
Aphaenogaster	ichnusa	w	E. Schifani	14.V.2017	Etna (CT)	Sicily	Italy	37.6648	14.992	10		E. Schifani	ES-17-A075		NEW
Aphaenogaster	ichnusa	w	Vila, Roger	2016-05-05	Filicudi	Sicily	Italy	38.571	14.562	3000	Schifani, Enrico & Menchetti, Mattia	Menchetti, Mattia	RVcoll17S454c		NEW
Aphaenogaster	ichnusa	q,w	L. Bertoni	14.VII.2017	Galati Mamertino (ME)	Sicily	Italy	38.0258	14.7757	10		E. Schifani	ES-17-A179		OLD	Schifani & Alicata 2018
Aphaenogaster	ichnusa	w	R. Viviano	11.V.2019	Grotta del Garrone (PA)	Sicily	Italy	38.0022	13.2669	10		E. Schifani	ES-19-A034		NEW
Aphaenogaster	ichnusa		Hinojosa, Joan Carles; Schär, Sami & Vila, Roger	2016-05-03	Lipari	Sicily	Italy	38.5057	14.9293		Schifani, Enrico & Menchetti, Mattia	Menchetti, Mattia	RVcoll15O999		NEW
Aphaenogaster	ichnusa		Hinojosa, Joan Carles; Schär, Sami & Vila, Roger	2016-05-03	Lipari	Sicily	Italy	38.5053	14.9301		Schifani, Enrico & Menchetti, Mattia	Menchetti, Mattia	RVcoll17S466c		NEW
Aphaenogaster	ichnusa		Vila, Roger; Hinojosa, Joan Carles & Schär, Sami	2016-05-03	Lipari	Sicily	Italy	38.5057	14.9348		Schifani, Enrico & Menchetti, Mattia	Menchetti, Mattia	RVcoll13Y243		NEW
Aphaenogaster	ichnusa		Schär, Sämi	2016-04-30	Lipari	Sicily	Italy	38.4917	14.9454		Schär, Sämi	Menchetti, Mattia	RVcoll17S479a		NEW
Aphaenogaster	ichnusa		Schär, Sämi	2016-04-30	Lipari	Sicily	Italy	38.4895	14.9475		Schär, Sämi	Menchetti, Mattia	RVcoll17S490a		NEW
Aphaenogaster	subterranea	w	C. Baviera	30.V.2007	Madonie, verso Petralia	Sicily	Italy	37.8374	14.1089	5000	Scupola, A	Scupola, A			NEW
Aphaenogaster	ichnusa	w	E. Schifani	16.X.2016	Malasà (ME)	Sicily	Italy	38.0904	15.2248	10		E. Schifani	ES-16-A067		OLD	Schifani & Alicata 2018
Aphaenogaster	ichnusa	w	E. Schifani	08.V.2016	Monreale (PA)	Sicily	Italy	38.0864	13.2705	10		E. Schifani	ES-16-A007	Polygynous colony (at least 3 queens)	OLD	Schifani & Alicata 2018
Aphaenogaster	ichnusa	w	Enrico Schifani	2021-04-27	Monte Billiemi	Sicily	Italy	38.1671	13.2843	15	Schifani, Enrico	Schifani, Enrico	ES21A051		NEW
Aphaenogaster	ichnusa	w	Roberto Viviano	2020-06-14	Monte Genuardo	Sicily	Italy	37.6983	13.1478	15	Schifani, Enrico	Schifani, Enrico	ES20A016		NEW
Aphaenogaster	ichnusa	w	Pecoraro, Marco	13.III.2020	Monte Genuardo	Sicily	Italy	37.6956	13.1533	10	E. Schifani	Menchetti, Mattia	MM21B694a		NEW
Aphaenogaster	ichnusa	w	Enrico Schifani	2021-05-21	Monte Moarda	Sicily	Italy	38.0368	13.2896	15	Schifani, Enrico	Schifani, Enrico	ES21A066		NEW
Aphaenogaster	ichnusa	w	A. Dentici	25.IV.2017	Monte Moarda (PA)	Sicily	Italy	38.0329	13.2845	10		E. Schifani	ES-17-A081		NEW
Aphaenogaster	ichnusa	w	E. Schifani	26.IX.2017	Monte Moarda (PA)	Sicily	Italy	38.0341	13.2871	10		E. Schifani	ES-17-A214		NEW
Aphaenogaster	ichnusa	w	E. Schifani	11.V.2017	Monte Moarda (PA)	Sicily	Italy	38.0356	13.2878	10		E. Schifani	ES-17-A067		OLD	Schifani & Alicata 2018
Aphaenogaster	ichnusa	w	E. Schifani	30.V.2016	Monte Moarda (PA)	Sicily	Italy	38.0365	13.2883	10		E. Schifani	ES-16-A010		OLD	Schifani & Alicata 2018
Aphaenogaster	subterranea	w	R. Viviano	15.VIII.2017	Monte Mufara (PA)	Sicily	Italy	37.8773	14.0031	10	E. Schifani	E. Schifani	ES17A227		NEW
Aphaenogaster	subterranea	w	E. Schifani	08.VI.2016	Monte Mufara (PA)	Sicily	Italy	37.875	14.0232	10	E. Schifani	E. Schifani	ES16A014		NEW
Aphaenogaster	ichnusa	w	Roberto Viviano	2018-11-05	Monte Pecoraro	Sicily	Italy	38.1696	13.1259	15	Schifani, Enrico	Schifani, Enrico	ES20A001		NEW
Aphaenogaster	ichnusa	w	Viviano, Roberto	05.XI.2018	Monte Pecoraro	Sicily	Italy	38.1693	13.1262	100	Schifani, Enrico	Menchetti, Mattia	MM20C051a		NEW
Aphaenogaster	ichnusa	w	R. Viviano	02.III.2018	Monte Pecoraro (PA)	Sicily	Italy	38.1717	13.124	10		E. Schifani	ES-18-A049		NEW
Aphaenogaster	ichnusa	w	R. Viviano	05.XI.2018	Monte Pecoraro (PA)	Sicily	Italy	38.1693	13.1262	10		E. Schifani	ES-18-A192		NEW
Aphaenogaster	ichnusa	w	R. Viviano	10.II.2019	Monte Pecoraro (PA)	Sicily	Italy	38.1685	13.1265	10		E. Schifani	ES-19-A065		NEW
Aphaenogaster	ichnusa	q,m,w	E. Schifani	12.IX.2017	Monte Petroso (PA)	Sicily	Italy	38.0198	12.8428	10		E. Schifani	ES-17-A189		OLD	Schifani & Alicata 2018
Aphaenogaster	ichnusa	w	E. Schifani	14.V.2016	Monte Petroso (PA)	Sicily	Italy	38.0975	13.2651	10		E. Schifani	ES-16-A002		NEW
Aphaenogaster	subterranea	q,m,w	E. Schifani	07.VIII.2016	Monte Soro (ME)	Sicily	Italy	37.9468	14.6761	10	E. Schifani	E. Schifani	ES16A024		NEW
Aphaenogaster	subterranea	w	R. Viviano	29.VI.2019	Nevaio della Principessa (PA)	Sicily	Italy	37.8947	14.0403	10	E. Schifani	E. Schifani	ES19A054		NEW
Aphaenogaster	ichnusa		Schär, Sämi	2016-05-05	Panarea	Sicily	Italy	38.6438	15.0683		Schär, Sämi	Menchetti, Mattia	RVcoll17S507a		NEW
Aphaenogaster	ichnusa	w	E. Schifani	02.II.2017	Parco della Favorita (PA)	Sicily	Italy	38.1615	13.3384	10		E. Schifani	ES-17-A033		NEW
Aphaenogaster	ichnusa	w	A. Dentici	19.III.2017	Pezzingoli (PA)	Sicily	Italy	38.0529	13.2481	10		E. Schifani	ES-17-A175		NEW
Aphaenogaster	subterranea	w	R. Viviano	02.IX.2018	Piano Catagiddebbe (PA)	Sicily	Italy	37.9028	14.053	10	E. Schifani	E. Schifani	ES18A087		NEW
Aphaenogaster	ichnusa	w	E. Schifani	IX.2017	Polizzi Generosa (PA)	Sicily	Italy	37.8244	14.0023	10		E. Schifani	ES-17-A209		NEW
Aphaenogaster	ichnusa	w	E. Schifani	11.XII.2016	Polizzi Generosa (PA)	Sicily	Italy	37.8249	14.0031	10		E. Schifani	ES-16-A081		OLD	Schifani & Alicata 2018
Aphaenogaster	ichnusa	w	E. Genduso	IX.2017	Polizzi Generosa (PA)	Sicily	Italy	37.8244	14.0031	10		E. Schifani	ES-17-A200		NEW
Aphaenogaster	ichnusa	w	E. Genduso	IX.2017	Polizzi Generosa (PA)	Sicily	Italy	37.826	14.0057	10		E. Schifani	ES-17-A203		NEW
Aphaenogaster	subterranea	w	R. Viviano	07.VII.2018	Portella Arena (PA)	Sicily	Italy	37.8747	14.0178	10	E. Schifani	E. Schifani	ES18A098		NEW
Aphaenogaster	ichnusa	w	R. Viviano	16.III.2019	Pulpito del Re, Bosco della Ficuzza (PA)	Sicily	Italy	37.8806	13.4011	10		E. Schifani	ES-19-A024		NEW
Aphaenogaster	ichnusa		Menchetti, Mattia & Schär, Sami	2016-05-04	Salina	Sicily	Italy	38.5633	14.8375		Schifani, Enrico & Menchetti, Mattia	Menchetti, Mattia	RVcoll17S460e		NEW
Aphaenogaster	ichnusa	w	Menchetti, Mattia & Schär, Sami	2016-05-04	Salina	Sicily	Italy	38.5624	14.8444		Schifani, Enrico & Menchetti, Mattia	Menchetti, Mattia	RVcoll17S499c		NEW
Aphaenogaster	ichnusa		Hinojosa, Joan Carles; Schär, Sami & Vila, Roger	2016-05-06	Sicily: 0.5 km SE Galati Mamertino	Sicily	Italy	38.0259	14.7781		Schifani, Enrico & Menchetti, Mattia	Menchetti, Mattia	RVcoll17S462c		NEW
Aphaenogaster	ichnusa		Hinojosa, Joan Carles; Schär, Sami & Vila, Roger	2016-05-06	Sicily: 1.2 km E Galini	Sicily	Italy	38.0177	14.7963		Schifani, Enrico & Menchetti, Mattia	Menchetti, Mattia	RVcoll17S453e		NEW
Aphaenogaster	ichnusa		Hinojosa, Joan Carles; Schär, Sami & Vila, Roger	2016-05-06	Sicily: 1.2 km E Galini	Sicily	Italy	38.0177	14.7968		Schifani, Enrico & Menchetti, Mattia	Menchetti, Mattia	RVcoll13Y255		NEW
Aphaenogaster	ichnusa		Hinojosa, Joan Carles; Schär, Sami & Vila, Roger	2016-05-06	Sicily: 3 km N Galati Mamertino	Sicily	Italy	38.0572	14.7661		Schifani, Enrico & Menchetti, Mattia	Menchetti, Mattia	RVcoll13Y274		NEW
Aphaenogaster	ichnusa		Hinojosa, Joan Carles; Schär, Sami & Vila, Roger	2016-05-06	Sicily: 3 km N Galati Mamertino	Sicily	Italy	38.0571	14.7661		Schifani, Enrico & Menchetti, Mattia	Menchetti, Mattia	RVcoll13Y275		NEW
Aphaenogaster	ichnusa		Hinojosa, Joan Carles; Schär, Sami & Vila, Roger	2016-05-06	Sicily: 3 km N Galati Mamertino	Sicily	Italy	38.0471	14.7756		Schifani, Enrico & Menchetti, Mattia	Menchetti, Mattia	RVcoll17S447c		NEW
Aphaenogaster	ichnusa		Hinojosa, Joan Carles; Schär, Sami & Vila, Roger	2016-05-06	Sicily: Santa Margherita	Sicily	Italy	38.1649	14.9474		Schifani, Enrico & Menchetti, Mattia	Menchetti, Mattia	RVcoll13Y250g		NEW
Aphaenogaster	ichnusa		JC Hinojosa; S. Schär; R. Vila	2016-05-18	Sicily: Santa Margherita	Sicily	Italy	38.1649	14.9474		Schär et al. 2020	Menchetti, Mattia	RVcoll17S606		OLD	Schär et al. 2020
Aphaenogaster	ichnusa		Vila, Roger	04.V.2016	Stromboli	Sicily	Italy	38.793	15.2147	2600	Schär et al. 2020	Menchetti, Mattia	RVcoll17S605		OLD	Schär et al. 2020
Aphaenogaster	ichnusa	w	P. Cenzi	2.VI.1988	Alberese (GR)	Tuscany	Italy	42.6658	11.1007	2000	F. Rigato	MSNM			NEW
Aphaenogaster	ichnusa	w	P. Cenzi	8.VIII.1987	Alberese, Az. Tofane (GR)	Tuscany	Italy	42.6427	11.1232	500	F. Rigato	MSNM			NEW
Aphaenogaster	ichnusa	w	UniPR	27.II.2007	dint. Arezzo	Tuscany	Italy	43.4568	11.8748	10000	F. Rigato	MSNM			NEW
Aphaenogaster	subterranea	w	F. Rigato	17.V.1987	dint. Castelnuovo di Garfagnana (LU)	Tuscany	Italy	44.1136	10.4069	2000	F. Rigato	FR/MSNM			NEW
Aphaenogaster	ichnusa	m,w	S. Zoia	1.V.1986	dint. Fiesole (FI)	Tuscany	Italy	43.8046	11.294	1500	F. Rigato	FR/MSNM			NEW
Aphaenogaster	ichnusa	w	Lombardi	X.1927	Fiesole (FI)	Tuscany	Italy	43.8046	11.294	1500	F. Rigato	MSNM			NEW
Aphaenogaster	ichnusa	q,w	M. Lombardi	IX.1924	Fiesole (FI)	Tuscany	Italy	43.8043	11.2956	500	F. Rigato	MSNM			NEW
Aphaenogaster	ichnusa	w	S. Zoia & F. Polese	5.XII.1999	Is. d'Elba (LI), dint. S Marciana, 350 m	Tuscany	Italy	42.789	10.1681	600	F. Rigato	FR			NEW
Aphaenogaster	ichnusa	m	P. Scaramozzino	2-16.VIII.2000	Is. d'Elba (LI), P.ta delle Cannelle	Tuscany	Italy	42.7097	10.4214	100	F. Rigato	FR			NEW
Aphaenogaster	ichnusa	w	C. Mancini	X.1927 [?]	Isola Capraia (LI)	Tuscany	Italy	43.0364	9.81853	4000	F. Rigato	MSNM			NEW
Aphaenogaster	ichnusa	w	M. Plumari	26.VII.2015	Isola D'Elba (LI), Monte Perone	Tuscany	Italy	42.78	10.2025	1000	V. Gentile	V. Gentile			NEW
Aphaenogaster	ichnusa	m	P. Scaramozzino	2-16.VIII.2000	Isola d'Elba (LI), Punta delle Cannelle	Tuscany	Italy	42.708	10.4199	500	F. Rigato	MSNM			NEW
Aphaenogaster	ichnusa	w	MSNVerona		Isola Montecristo	Tuscany	Italy	42.3313	10.3095	2000	F. Rigato	MSNM			NEW
Aphaenogaster	ichnusa	w	R. Sciaky	25.IV.1985	Lago di Burano (GR)	Tuscany	Italy	42.4046	11.3779	1500	F. Rigato	MSNM			NEW
Aphaenogaster	subterranea	w	C. Mancini	IX.1921	Lippiano (AR)	Tuscany	Italy	43.4602	12.1173	500	F. Rigato	MSNM			NEW
Aphaenogaster	ichnusa	w	A. Andreini	3.V.1925	M.te Morello (FI)	Tuscany	Italy	43.8812	11.2312	2000	F. Rigato	MSNM			NEW
Aphaenogaster	subterranea	w	B. Poldi	20.XI.1953	Moncioni, Montevarchi (AR)	Tuscany	Italy	43.4857	11.5092	150	F. Rigato	MSNM			NEW
Aphaenogaster	ichnusa	w	R. Sciaky	VI.1986	Orbetello (GR)	Tuscany	Italy	42.4409	11.2207	1300	F. Rigato	FR			NEW
Aphaenogaster	ichnusa	w	M. Plumari	19.VII.2014	Promontorio di Piombino (LI)	Tuscany	Italy	42.9505	10.4951	2000	V. Gentile	V. Gentile			NEW
Aphaenogaster	subterranea	q,w	M. Lombardi	VII.1926	Ronta (FI)	Tuscany	Italy	44.0036	11.4309	1000	F. Rigato	MSNM			NEW
Aphaenogaster	ichnusa	q,m,w	M. Plumari	21.VII.2014	San Vincenzo (LI), San Carlo	Tuscany	Italy	43.0978	10.5914	2000	V. Gentile	V. Gentile			NEW
Aphaenogaster	subterranea	w	A. Baliani	20-22.VI.1921	Stazzema (LU)	Tuscany	Italy	43.9929	10.3091	1000	F. Rigato	MSNM			NEW
Aphaenogaster	ichnusa	w	B. Poldi	14-15.VII.1987	Uccellina (GR)	Tuscany	Italy	42.636	11.0874	2500	F. Rigato	MSNM			NEW
Aphaenogaster	ichnusa	w	B. Poldi	23-24.VII.1987	Uccellina (GR), loc. Pratini	Tuscany	Italy	42.6554	11.0757	500	F. Rigato	MSNM			NEW
Aphaenogaster	ichnusa	w	B. Poldi	25-26.VII.1987	Uccellina (GR), parco sopra campeggio Talamone	Tuscany	Italy	42.5699	11.1329	500	F. Rigato	MSNM			NEW
Aphaenogaster	ichnusa	w	B. Poldi	20-21.VII.1987	Uccellina (GR), pineta	Tuscany	Italy	42.636	11.0874	2500	F. Rigato	MSNM			NEW
Aphaenogaster	ichnusa	w	P. Cenzi	2.VI.1988	Uccellina, Alberese (GR)	Tuscany	Italy	42.6686	11.1057	1000	F. Rigato	MSNM			NEW
Aphaenogaster	ichnusa	m	P. Cenzi	20.IX.1987	Uccellina, Alberese (GR)	Tuscany	Italy	42.6686	11.1057	1000	F. Rigato	MSNM			NEW
Aphaenogaster	ichnusa	w	?	19.VII.1985	Uccellina, Rondò ovest (GR)	Tuscany	Italy	42.636	11.0874	2500	F. Rigato	MSNM			NEW
Aphaenogaster	ichnusa	w	B. Poldi	5-8.IX.1990	Uccellina, str. Ombrone (GR)	Tuscany	Italy	42.636	11.0874	2500	F. Rigato	MSNM			NEW
Aphaenogaster	subterranea	w	Menchetti, Mattia	13.VIII.2017	Alpe di Catenaia, Falciano, Subbiano, Arezzo	Tuscany	Italy	43.5888	11.9336		Schifani, Enrico	Menchetti, Mattia	MM17A199a		NEW
Aphaenogaster	subterranea	w	Menchetti, Mattia	15.X.2017	Alpe di Catenaia, Falciano, Subbiano, Arezzo	Tuscany	Italy	43.5887	11.9338		Schifani, Enrico	Menchetti, Mattia	MM17A293		NEW
Aphaenogaster	subterranea	q,m,w	Menchetti, Mattia	13.VIII.2017	Alpe di Catenaia, Falciano, Subbiano, Arezzo	Tuscany	Italy	43.5917	11.9396		Schifani, Enrico	Menchetti, Mattia	MM17A198b		NEW
Aphaenogaster	subterranea	m,w	Menchetti, Mattia; Sbrega, Elisabetta	2.VIII.2020	Alpe di Corfino, Corfino, Lucca	Tuscany	Italy	44.1855	10.38	25	Schifani, Enrico	Menchetti, Mattia	MM20A282a		NEW
Aphaenogaster	subterranea	w	Menchetti, Mattia	01.IV.2017	Arezzo	Tuscany	Italy	43.4711	11.855		Schifani, Enrico	Menchetti, Mattia	MM17A039		NEW
Aphaenogaster	subterranea	q,w	Menchetti, Mattia; Sbrega, Elisabetta	14.XI.2019	Arezzo	Tuscany	Italy	43.4711	11.855	5	Gentile, Vincenzo; Schifani, Enrico	Menchetti, Mattia	MM19A788c	Polyginous colony (at least 2 queens)	NEW
Aphaenogaster	subterranea	w	Menchetti, Mattia	1.V.2020	Arezzo	Tuscany	Italy	43.4744	11.858	10	Schifani, Enrico	Menchetti, Mattia	MM20A006		NEW
Aphaenogaster	subterranea	w	Menchetti, Mattia	1.V.2020	Arezzo	Tuscany	Italy	43.4746	11.8582	20	Schifani, Enrico	Menchetti, Mattia	MM20A007		NEW
Aphaenogaster	ichnusa		Menchetti, Mattia	2016-05-10	Arezzo	Tuscany	Italy	43.4654	11.9016		Schifani, Enrico & Menchetti, Mattia	Menchetti, Mattia	RVcoll13Y287		NEW
Aphaenogaster	subterranea	w	Menchetti, Mattia	24.V.2020	Bagnoro, Arezzo	Tuscany	Italy	43.4236	11.8908	20	Gentile, Vincenzo; Schifani, Enrico	Menchetti, Mattia	MM20A046d		NEW
Aphaenogaster	subterranea	w	Menchetti, Mattia	20.VI.2020	Casavecchia, Capolona, Arezzo	Tuscany	Italy	43.5649	11.8	25	Schifani, Enrico; Gentile, Vincenzo	Menchetti, Mattia	MM20A093		NEW
Aphaenogaster	subterranea	w	Menchetti, Mattia; Sbrega, Elisabetta	3.VIII.2020	Corfino, Lucca	Tuscany	Italy	44.1818	10.3782	30	Menchetti, Mattia	Menchetti, Mattia	MM20A290b		NEW
Aphaenogaster	subterranea	w	Menchetti, Mattia; Sbrega, Elisabetta	3.VIII.2020	Corfino, Lucca	Tuscany	Italy	44.1815	10.3783	20	Menchetti, Mattia	Menchetti, Mattia	MM20A291b		NEW
Aphaenogaster	ichnusa	w	A. Scupola	24.05.2016	Elba island, Marina di Campo, pahtway from Capo Poro to beach	Tuscany	Italy	42.728	10.2374	2000	Scupola, A	Scupola, A			NEW
Aphaenogaster	ichnusa		Menchetti, Mattia	15.IX.2016	Florence	Tuscany	Italy	43.764	11.2476		Schär et al. 2020	Menchetti, Mattia	RVcoll17S755		OLD	Schär et al. 2020
Aphaenogaster	ichnusa	w	E. Schifani	04.VII.2019	Florence	Tuscany	Italy	43.7718	11.258	10		E. Schifani			NEW
Aphaenogaster	ichnusa	m,w	G. Caoduro	18.VII.2009	Giglio island, loc. il Franco	Tuscany	Italy	42.3598	10.8745	2000	Scupola, A	Scupola, A			NEW
Aphaenogaster	ichnusa	w	Menchetti, Mattia	17.V.2020	Gragnone, Arezzo	Tuscany	Italy	43.4125	11.9207	30	Schifani, Enrico	Menchetti, Mattia	MM20A027		NEW
Aphaenogaster	subterranea	w	Menchetti, Mattia	09.I.2017	La Villa, Vinci, Florence	Tuscany	Italy	43.8089	10.9485	20	Schifani, Enrico	Menchetti, Mattia	MM17A004a		NEW
Aphaenogaster	ichnusa	m	A. Scupola	VII.2009	Livorno, San Vincenzo, loc. Rimigliano coastal pine wood	Tuscany	Italy	43.0394	10.5288	500	Scupola, A	Scupola, A			NEW
Aphaenogaster	subterranea	w	Menchetti, Mattia; Sbrega, Elisabetta	6.VIII.2020	Loc. Ospedaletto, Pieve Santo Stefano, Arezzo	Tuscany	Italy	43.7203	12.0318	10	Menchetti, Mattia	Menchetti, Mattia	MM20A306d		NEW
Aphaenogaster	ichnusa	w	Menchetti, Mattia	26.VI.2019	Manciana, Isola d'Elba	Tuscany	Italy	42.7881	10.16		Schifani, Enrico	Menchetti, Mattia	MM19A225		NEW
Aphaenogaster	subterranea	w	Menchetti, Mattia	19.X.2017	Monsummano Terme, Pistoia	Tuscany	Italy	43.8731	10.8264		Schifani, Enrico	Menchetti, Mattia	MM17A298a		NEW
Aphaenogaster	ichnusa	w	Mori, Emiliano	12.V.2017	Monte Calvi, S. Carlo, Livorno	Tuscany	Italy	43.0951	10.61	100	Schifani, Enrico	Menchetti, Mattia	MM17A185c		NEW
Aphaenogaster	ichnusa	m,w	Platania, Leonardo	19.VIII.2017	Monte Morello, Sesto Fiorentino, Firenze	Tuscany	Italy	43.86	11.24		Schifani, Enrico	Menchetti, Mattia	MM17A202d		NEW
Aphaenogaster	subterranea	q,w	Menchetti, Mattia	25.IV.2018	Monte Morello, Sesto Fiorentino, Florence	Tuscany	Italy	43.858	11.2392		Schifani, Enrico	Menchetti, Mattia	MM18A044a	Polyginous colony (at least 5 queens).	NEW
Aphaenogaster	ichnusa	w	Menchetti, Mattia	25.IV.2018	Monte Morello, Sesto Fiorentino, Florence	Tuscany	Italy	43.8604	11.2395		Schifani, Enrico	Menchetti, Mattia	MM18A043a		NEW
Aphaenogaster	ichnusa	w	Menchetti, Mattia	16.IV.2017	Monte San Savino, Arezzo	Tuscany	Italy	43.321	11.6744		Schifani, Enrico	Menchetti, Mattia	MM17A056		NEW
Aphaenogaster	ichnusa	w	Platania, Leonardo	13.I.2019	Montecristo	Tuscany	Italy	42.3335	10.2996		Schifani, Enrico	Menchetti, Mattia	MM19A350a		NEW
Aphaenogaster	ichnusa	w	Platania, Leonardo	13.VI.2019	Montecristo	Tuscany	Italy	42.3335	10.2996		Schifani, Enrico	Menchetti, Mattia	MM19A357c		NEW
Aphaenogaster	ichnusa	w	M. Menchetti	17-21.V.2014	Montecristo island	Tuscany	Italy	42.3345	10.2978	1000	Scupola, A	Scupola, A			NEW
Aphaenogaster	ichnusa	w	Menchetti, Mattia	19.V.2014	Montecristo Island	Tuscany	Italy	42.334	10.298		Schifani, Enrico	Menchetti, Mattia	MM17A318g		NEW
Aphaenogaster	ichnusa	w	Menchetti, Mattia	19.V.2014	Montecristo Island	Tuscany	Italy	42.334	10.298		Schifani, Enrico	Menchetti, Mattia	MM17A319a		NEW
Aphaenogaster	ichnusa	w	Menchetti, Mattia	19.V.2014	Montecristo Island	Tuscany	Italy	42.334	10.298		Schifani, Enrico	Menchetti, Mattia	MM17A320a		NEW
Aphaenogaster	ichnusa	w	Menchetti, Mattia; Mori, Emiliano	20.V.2014	Montecristo, Livorno	Tuscany	Italy	42.3336	10.2942		Schifani, Enrico	Menchetti, Mattia	MM16A227a		NEW
Aphaenogaster	subterranea	w	Menchetti, Mattia	26.V.2017	Pieve Santo Stefano, Arezzo	Tuscany	Italy	43.7203	12.0319		Schifani, Enrico	Menchetti, Mattia	MM17A078d		NEW
Aphaenogaster	subterranea	w	Menchetti, Mattia	25.III.2017	Pieve Santo Stefano, Arezzo	Tuscany	Italy	43.7179	12.0385	30	Schifani, Enrico	Menchetti, Mattia	MM17A030e		NEW
Aphaenogaster	subterranea		Menchetti, Mattia	25.III.2017	Pieve Santo Stefano, Arezzo	Tuscany	Italy	43.7179	12.0385	30	Schifani, Enrico	Menchetti, Mattia	MM17A032e		NEW
Aphaenogaster	ichnusa	w	Mori, Emiliano	17.V.2013	Poggio Terneti, Isola del Giglio	Tuscany	Italy	42.3359	10.9163		Schifani, Enrico	Menchetti, Mattia	MM16A193a		NEW
Aphaenogaster	ichnusa	w	Menchetti, Mattia	01.IV.2013	Pontassieve, Florence	Tuscany	Italy	43.8628	11.4851		Schifani, Enrico	Menchetti, Mattia	MM16A207a		NEW
Aphaenogaster	ichnusa	w	Menchetti, Mattia	01.IV.2013	Pontassieve, Florence	Tuscany	Italy	43.8628	11.4851		Schifani, Enrico	Menchetti, Mattia	MM16A208a		NEW
Aphaenogaster	subterranea	w	Menchetti, Mattia	10.V.2020	Ponte Buriano, Arezzo	Tuscany	Italy	43.5119	11.8033	20	Schifani, Enrico	Menchetti, Mattia	MM20A013		NEW
Aphaenogaster	ichnusa	w	Menchetti, Mattia	15.V.2020	Ponte Buriano, Arezzo	Tuscany	Italy	43.5131	11.8047	20	Gentile, Vincenzo; Schifani, Enrico	Menchetti, Mattia	MM20A023a		NEW
Aphaenogaster	ichnusa	w	Mori, Emiliano	IV.2018	Prata, Grosseto	Tuscany	Italy	43.0885	10.9848		Schifani, Enrico	Menchetti, Mattia	MM18A045a		NEW
Aphaenogaster	subterranea	w	Menchetti, Mattia	01.V.2014	San Polo, Arezzo	Tuscany	Italy	43.4848	11.9132		Schifani, Enrico	Menchetti, Mattia	MM16A231b		NEW
Aphaenogaster	subterranea	w	Menchetti, Mattia	6.VI.2020	Santa Maria Alla Rassinata, Arezzo	Tuscany	Italy	43.3963	12.0223	10	Schifani, Enrico	Menchetti, Mattia	MM20A069		NEW
Aphaenogaster	subterranea	q,m,w	Menchetti, Mattia	22.VIII.2020	Valboncione, Caprese Michelangelo, Arezzo	Tuscany	Italy	43.6446	11.9523	50	Menchetti, Mattia	Menchetti, Mattia	MM20A341a		NEW
Aphaenogaster	ichnusa	w	Platania, Leonardo	21.IV.2017	Vallebuia, Elba Island	Tuscany	Italy	42.7552	10.1705		Schifani, Enrico	Menchetti, Mattia	MM17A066a		NEW
Aphaenogaster	subterranea	w	R. Sciaky	2.VII.1986	Assisi (PG)	Umbria	Italy	43.0683	12.6221	2000	F. Rigato	FR			NEW
Aphaenogaster	ichnusa	w	Menchetti, Mattia; Sbrega, Elisabetta	23.XI.2019	Cascate delle Marmore, Terni	Umbria	Italy	42.552	12.7136	50	Schifani, Enrico	Menchetti, Mattia	MM19A656a		NEW
Aphaenogaster	ichnusa	w	S. Zoia	23.IV.1989	Costacciaro (PG), M. Cucco W, 700 m	Umbria	Italy	43.3598	12.7361	1000	F. Rigato	FR			NEW
Aphaenogaster	subterranea	w	Menchetti, Mattia; Sbrega, Elisabetta	6.VII.2020	Marmore, Terni	Umbria	Italy	42.5393	12.7229	15	Schifani, Enrico; Menchetti, Mattia	Menchetti, Mattia	MM20A149a		NEW
Aphaenogaster	ichnusa	w	Menchetti, Mattia; Sbrega, Elisabetta	12.VI.2020	Prato, Città di Castello, Perugia	Umbria	Italy	43.4312	12.0991	10	Menchetti, Mattia	Menchetti, Mattia	MM20A076b		NEW
Aphaenogaster	subterranea	w	Menchetti, Mattia; Sbrega, Elisabetta	12.VI.2020	Prato, Città di Castello, Perugia	Umbria	Italy	43.4318	12.1001	10	Schifani, Enrico	Menchetti, Mattia	MM20A072a		NEW
Aphaenogaster	subterranea	w	Menchetti, Mattia; Sbrega, Elisabetta	12.VI.2020	Prato, Città di Castello, Perugia	Umbria	Italy	43.4335	12.1016	10	Gentile, Vincenzo	Menchetti, Mattia	MM20A074		NEW
Aphaenogaster	subterranea	w	A. Salvarani	30.VI.1991	Carpenedo (VE)	Veneto	Italy	45.5063	12.2682	500	F. Rigato	FR			NEW
Aphaenogaster	subterranea	w	R. Sciaky	3.XI.1987	dint. Caltrano (VI)	Veneto	Italy	45.7735	11.4534	1500	F. Rigato	FR			NEW
Aphaenogaster	subterranea	w	Tasso, Schatzmayr, Koch	22.V.1931	Euganei (PD)	Veneto	Italy	45.3224	11.6676	7500	F. Rigato	MSNM			NEW
Aphaenogaster	subterranea	w	B. Poldi	16.IV.1967	Miane (TV)	Veneto	Italy	45.9438	12.093	1000	F. Rigato	MSNM			NEW
Aphaenogaster	subterranea	q,w	B. Poldi	7.IX.1967	Montello (TV)	Veneto	Italy	45.804	12.1206	1500	F. Rigato	MSNM			NEW
Aphaenogaster	subterranea	w	Museo P. Rossi	28.IX.1934	Monti Berici (VI)	Veneto	Italy	45.4344	11.5165	1000	F. Rigato	MSNM			NEW
Aphaenogaster	subterranea	q,w	E. Ruzzier	II.2011	Padova, Colli Euganei, Loc. Frassanelle	Veneto	Italy	45.3879	11.6801	1000	Scupola, A	Scupola, A			NEW
Aphaenogaster	subterranea	w	E. Ruzzier	5.II.2011	Padova, Colli Euganei, Loc. Monte Ventolone	Veneto	Italy	45.2856	11.7228	500	Scupola, A	Scupola, A			NEW
Aphaenogaster	subterranea	w	E. Ruzzier	06.IV.2010	Padova, Vò Euganeo	Veneto	Italy	45.3279	11.641	4000	Scupola, A	Scupola, A			NEW
Aphaenogaster	subterranea	w	V. Ferri	27.III.1978	Ponte Florio (VR)	Veneto	Italy	45.4544	11.0671	20	F. Rigato	MSNM			NEW
Aphaenogaster	subterranea	w	A. Scupola	9.XI.2008	Sona, Guastalla nuova	Veneto	Italy	45.405	10.7944	500	Scupola, A	Scupola, A			NEW
Aphaenogaster	subterranea	q,m,w	?	15.VIII.1981	Val D'Alpone (VR), 3 km N S. Giovanni Ilarione	Veneto	Italy	45.5607	11.2411	1000	F. Rigato	MSNM			NEW
Aphaenogaster	subterranea	w	B. Poldi	31.III.1957	Valeggio (VR), forte di Borghetto	Veneto	Italy	45.354	10.7243	400	F. Rigato	MSNM			NEW
Aphaenogaster	subterranea	w	A. Scupola	28.IX.1992	Verona, Colognola ai Colli	Veneto	Italy	45.4323	11.1892	2000	Scupola, A	Scupola, A			NEW
Aphaenogaster	subterranea	w	A. Scupola	2.XI.1978	Verona, San Martino Buon Albergo	Veneto	Italy	45.4393	11.1142	500	Scupola, A	Scupola, A			NEW
Aphaenogaster	subterranea	q	Amm. Prov. VR	16.VIII (no year)	Villafranca (VR)	Veneto	Italy	45.3554	10.8399	2000	F. Rigato	MSNM			NEW
Aphaenogaster	subterranea	m,w	Montechiarini, Andrea	9.VIII.2021	Musso, Como	Lombardy	Italy	46.1137	9.26176		Montechiarini, Andrea	Menchetti, Mattia	MM21E203a		NEW
Aphaenogaster	ichnusa	w	D'Ambrosio, Matteo	7.III.2021	Peschici-Vieste litoranea, Peschici	Apulia	Italy	41.9326	16.0495	100	Schifani, Enrico	Menchetti, Mattia	MM20B556b		NEW
Aphaenogaster	subterranea	w	Crosato, Nicolò	27.VII.2018	Vittorio Veneto TV	Friulia-Venezia Giulia	Italy	45.9921	12.2915	50	Menchetti, Mattia	Menchetti, Mattia	MM21F091a		NEW
Aphaenogaster	subterranea	w	F. García	1-V-2018	Pontedeume	A Coruña, Galicia	Spain	43.4251	-8.13032		F. García	F. García			NEW
Aphaenogaster	ichnusa	w	F. García	5-IX-2020	Aiguafreda	Barcelona, Catalonia	Spain	41.7683	2.29297		F. García	F. García			NEW
Aphaenogaster	ichnusa	w	Menchetti, Mattia; Sbrega, Elisabetta; Platania, Leonardo	24.IX.2020	Alella	Barcelona, Catalonia	Spain	41.5161	2.27724	50	Menchetti, Mattia	Menchetti, Mattia	MM20A344		NEW
Aphaenogaster	ichnusa	w	Menchetti, Mattia; Sbrega, Elisabetta; Platania, Leonardo	24.IX.2020	Alella	Barcelona, Catalonia	Spain	41.5165	2.2805	25	Menchetti, Mattia	Menchetti, Mattia	MM20A346d		NEW
Aphaenogaster	subterranea	w	F. García	V-2014	Bagà	Barcelona, Catalonia	Spain	42.2627	1.81816		F. García	F. García			NEW
Aphaenogaster	ichnusa	m	García et al. 2020	28.VII.2015	Barcelona	Barcelona, Catalonia	Spain	41.3647	2.15333		García et al. 2020	García et al. 2020			OLD	García et al. 2020
Aphaenogaster	ichnusa	w	Schär, Sämi	16.I.2016	Barcelona	Barcelona, Catalonia	Spain	41.4478	2.16748	10	Schär, Sämi	Menchetti, Mattia	MM21B011a		NEW
Aphaenogaster	ichnusa	w	Menchetti, Mattia; Toro Delgado, Eric Delgado; Roger Vila	12.XI.2020	Can Coll, Sant Celoni	Barcelona, Catalonia	Spain	41.6937	2.51767	20	Schifani, Enrico	Menchetti, Mattia	MM20A402c		NEW
Aphaenogaster	ichnusa	w	Menchetti, Mattia; Vila, Roger; Diana, Vila; Sabina, Vila; Kaminski, Lucas	15.VI.2019	Cardedeu	Barcelona, Catalonia	Spain	41.6461	2.35465		Schifani, Enrico	Menchetti, Mattia	MM19A075a		NEW
Aphaenogaster	ichnusa	m	Vila, Roger	2021-08-12	Cardedeu	Barcelona, Catalonia	Spain	41.6412	2.35625	20	Schifani, Enrico	Menchetti, Mattia	RVcoll20C317c		NEW
Aphaenogaster	subterranea	q,w	Vila, Roger	2020-10-28	Cardedeu, Vallès Oriental	Barcelona, Catalonia	Spain	41.6311	2.3482	30	Menchetti, Mattia	Menchetti, Mattia	RVcoll20C007a		NEW
Aphaenogaster	ichnusa	w	Menchetti, Mattia; Vila, Roger; Hinojosa, Joan Carles	2021-05-26	Castellfollit del Boix	Barcelona, Catalonia	Spain	41.6727	1.66426	300	Menchetti, Mattia	Menchetti, Mattia	RVcoll20C195b		NEW
Aphaenogaster	subterranea	w	F. García	6-XI-2014	Coforb	Barcelona, Catalonia	Spain	42.0934	1.78752		F. García	F. García			NEW
Aphaenogaster	subterranea	w	Menchetti, Mattia; Sbrega, Elisabetta; Ledesma Vega, Marta; Platania, Leonardo	3.III.2021	Figaró-Montmany	Barcelona, Catalonia	Spain	41.7262	2.25623	50	Menchetti, Mattia	Menchetti, Mattia	MM21A027		NEW
Aphaenogaster	ichnusa	w	Menchetti, Mattia; García, Fede; Sbrega, Elisabetta	16.IV.2022	Figaró-Montmany	Barcelona, Catalonia	Spain	41.712	2.26293	30	Menchetti, Mattia	Menchetti, Mattia	MM22A119c		NEW
Aphaenogaster	ichnusa	m	Menchetti, Mattia	18.VIII.2019	Figaró-Montmany	Barcelona, Catalonia	Spain	41.726	2.27553	10	Schifani, Enrico	Menchetti, Mattia	MM19A382		NEW
Aphaenogaster	ichnusa	q,m,w	Menchetti, Mattia	18.VIII.2019	Figaró-Montmany	Barcelona, Catalonia	Spain	41.7271	2.27861	10	Schifani, Enrico	Menchetti, Mattia	MM19A385a		NEW
Aphaenogaster	ichnusa	w	Menchetti, Mattia	18.VIII.2019	Figaró-Montmany	Barcelona, Catalonia	Spain	41.7252	2.28954	20	Schifani, Enrico	Menchetti, Mattia	MM19A391		NEW
Aphaenogaster	subterranea	m,w	Menchetti, Mattia	18.VIII.2019	Figaró-Montmany	Barcelona, Catalonia	Spain	41.7245	2.29017	20	Schifani, Enrico	Menchetti, Mattia	MM19A396		NEW
Aphaenogaster	ichnusa		Gelabert, L.	2004-11-18	Gallecs (Sot dels Diablons), Mollet del Vallès	Barcelona, Catalonia	Spain	41.5489	2.19667			K. Gomez	KG01792A		NEW
Aphaenogaster	ichnusa		Gelabert, L.	2005-06-12	Gallecs (Sot dels Diablons), Mollet del Vallès	Barcelona, Catalonia	Spain	41.5489	2.19667			K. Gomez	KG01802D		NEW
Aphaenogaster	ichnusa	w	F. García	1-II-2019	Garraf	Barcelona, Catalonia	Spain	41.2567	1.90902		F. García	F. García			NEW
Aphaenogaster	ichnusa	w	Menchetti, Mattia; Arcos, Javi; García, Fede	18.XI.2020	Guinardó Park, Barcelona	Barcelona, Catalonia	Spain	41.4194	2.16876	20	Menchetti, Mattia	Menchetti, Mattia	MM20A417		NEW
Aphaenogaster	ichnusa	w	Menchetti, Mattia; Schifani, Enrico; Hinojosa, Joan Carles; Vila, Roger	01.X.2022	Hostalric	Barcelona, Catalonia	Spain	42	2.63487	10	Menchetti, Mattia	Menchetti, Mattia	RVcoll20C765a		NEW
Aphaenogaster	ichnusa	q,w	F. García	28-IV-2022	Lavern	Barcelona, Catalonia	Spain	41.3999	1.78604		F. García	F. García			NEW
Aphaenogaster	subterranea	q,w	F. García	27-X-2016	L'Estany	Barcelona, Catalonia	Spain	41.8749	2.1066		F. García	F. García			NEW
Aphaenogaster	ichnusa	w	Menchetti, Mattia; Toro Delgado, Eric Delgado; Roger Vila	12.XI.2020	Montengre, Sant Celoni	Barcelona, Catalonia	Spain	41.6779	2.53939	25	Schifani, Enrico	Menchetti, Mattia	MM20A407		NEW
Aphaenogaster	ichnusa	q,m,w	F. García	6-VIII-2008	Montjuïc	Barcelona, Catalonia	Spain	41.3666	2.15368		F. García	F. García			NEW
Aphaenogaster	ichnusa	w	Menchetti, Mattia	30.V.2019	Montnegre, Sant Celoni	Barcelona, Catalonia	Spain	41.6554	2.5302	40	Schifani, Enrico	Menchetti, Mattia	MM19A066a		NEW
Aphaenogaster	ichnusa	q,w	S. Zoia	12.x.1977	Montseny	Barcelona, Catalonia	Spain	41.7704	2.3911	5000	F. Rigato	MSNM			NEW
Aphaenogaster	ichnusa	w	Trager, J.; Gomez, K.	2005-09-10	Olesa de Bonesvalls, PN Garraf	Barcelona, Catalonia	Spain	41.3453	1.85833			K. Gomez	KG01753-1		NEW
Aphaenogaster	ichnusa	w	Trager, J.; Gomez, K.	2005-09-10	Olesa de Bonesvalls, PN Garraf	Barcelona, Catalonia	Spain	41.3453	1.85833			K. Gomez	KG01753-2		NEW
Aphaenogaster	ichnusa	w	Trager, J.; Gomez, K.	2005-09-10	Olesa de Bonesvalls, PN Garraf	Barcelona, Catalonia	Spain	41.3453	1.85833			K. Gomez	KG01754		NEW
Aphaenogaster	subterranea	w	F. García	V-2011	Parc del Castell de Montesquiu	Barcelona, Catalonia	Spain	42.1146	2.21325		F. García	F. García			NEW
Aphaenogaster	ichnusa	q,m,w	Menchetti, Mattia; Mori, Emiliano; Platania, Leonardo	25.VIII.2019	Parc del Garraf	Barcelona, Catalonia	Spain	41.3187	1.9362	6	Schifani, Enrico	Menchetti, Mattia	MM19A609a		NEW
Aphaenogaster	ichnusa	w	Menchetti, Mattia; Platania, Leonardo	12.VI.2021	Parc del Garraf	Barcelona, Catalonia	Spain	41.3125	1.95803	40	Menchetti, Mattia	Menchetti, Mattia	MM21A099c		NEW
Aphaenogaster	ichnusa	w	Menchetti, Mattia	9.VI.2018	Parc Natural de Sant Llorenç del Munt i l'Obac	Barcelona, Catalonia	Spain	41.6208	2.01474		Schifani, Enrico	Menchetti, Mattia	MM18A081a		NEW
Aphaenogaster	subterranea	w	A. Viñolas	25-IV-2009	Riera Xica, Montseny	Barcelona, Catalonia	Spain	41.7716	2.40166		F. García	F. García			NEW
Aphaenogaster	subterranea	w	Menchetti, Mattia; Vila, Roger; Hinojosa, Joan Carles	2021-05-26	Sant Martí De Maçana, Rubió	Barcelona, Catalonia	Spain	41.6681	1.61511	20	Menchetti, Mattia	Menchetti, Mattia	RVcoll20C123a		NEW
Aphaenogaster	subterranea	w	Menchetti, Mattia; Vila, Roger; Diana, Vila; Sabina, Vila; Kaminski, Lucas	15.VI.2019	Sant Pere de Vilamajor	Barcelona, Catalonia	Spain	41.6784	2.38175		Schifani, Enrico	Menchetti, Mattia	MM19A073f		NEW
Aphaenogaster	subterranea	w		1934	Sant Quirze de Besora	Barcelona, Catalonia	Spain	42.0945	2.21651		F. García	Museu de Ciéncies Naturals de Barcelona	87-2765		NEW
Aphaenogaster	ichnusa	m,w	F. García	31-VII-2009	Serra de Collserola	Barcelona, Catalonia	Spain	41.4175	2.10183		F. García	F. García			NEW
Aphaenogaster	ichnusa	w	F. García	26-II-2008	Serra de Collserola	Barcelona, Catalonia	Spain	41.4181	2.12396		F. García	F. García			NEW
Aphaenogaster	ichnusa	q,w	Garcia, F.	2008-08-06	Sot de la Masia, Montjuïc	Barcelona, Catalonia	Spain	41.367	2.15384			K. Gomez	KG02018		NEW
Aphaenogaster	ichnusa	w	Gelabert, L.	2005-06-12	Sta. Maria de Gallecs, Mollet del Vallès	Barcelona, Catalonia	Spain	41.5622	2.19639			K. Gomez	KGCOL00459		NEW
Aphaenogaster	ichnusa		Gelabert, L.	2005-03-20	Sta. Maria de Gallecs, Mollet del Vallès	Barcelona, Catalonia	Spain	41.5622	2.19639			K. Gomez	KG01801B		NEW
Aphaenogaster	subterranea	w	Menchetti, Mattia	25.IV.2021	Vall d'en Cuc, Parc Natural del Montseny	Barcelona, Catalonia	Spain	41.7283	2.33889	10	Menchetti, Mattia	Menchetti, Mattia	MM21A034c		NEW
Aphaenogaster	ichnusa	q,m	L. Borowiec	11.06.2017	Vallès Oriental	Barcelona, Catalonia	Spain	41.7611	2.3879			L. Borowiec	L. Borowiec		NEW
Aphaenogaster	ichnusa	q,w,m	L. Borowiec	11.06.2017	Vallès Oriental	Barcelona, Catalonia	Spain	41.7611	2.3879			L. Borowiec	L. Borowiec		NEW
Aphaenogaster	ichnusa	m,w	L. Borowiec	03.IX.2011	Vallès Oriental	Barcelona, Catalonia	Spain	41.75	2.4			L. Borowiec	CA_160		NEW
Aphaenogaster	ichnusa	w	L. Borowiec	03.IX.2011	Vallès Oriental	Barcelona, Catalonia	Spain	41.75	2.4			L. Borowiec	CA_160		NEW
Aphaenogaster	ichnusa	q,w,m	L. Borowiec	03.IX.2011	Vallès Oriental	Barcelona, Catalonia	Spain	41.75	2.4			L. Borowiec	CA_160		NEW
Aphaenogaster	ichnusa	w	Menchetti, Mattia; Schifani, Enrico; García, Fede	25.IX.2022	Vallvidrera	Barcelona, Catalonia	Spain	41.4223	2.11259	10	Menchetti, Mattia	Menchetti, Mattia	MM22A433a		NEW
Aphaenogaster	ichnusa	w	Menchetti, Mattia	26.V.2018	Vallvidrera, Barcelona	Barcelona, Catalonia	Spain	41.4199	2.09736		Schifani, Enrico	Menchetti, Mattia	MM18A060b		NEW
Aphaenogaster	ichnusa	w	Menchetti, Mattia; Balart, Pau	1.XI.2020	Vallvidrera, Barcelona	Barcelona, Catalonia	Spain	41.4165	2.09741	20	Menchetti, Mattia	Menchetti, Mattia	MM20A376a		NEW
Aphaenogaster	ichnusa	w	Menchetti, Mattia; Balart, Pau	1.XI.2020	Vallvidrera, Barcelona	Barcelona, Catalonia	Spain	41.4165	2.09741	20	García, Fede	Menchetti, Mattia	MM20A397a		NEW
Aphaenogaster	ichnusa	w	Menchetti, Mattia; Balart, Pau	1.XI.2020	Vallvidrera, Barcelona	Barcelona, Catalonia	Spain	41.4165	2.09741	20	Menchetti, Mattia	Menchetti, Mattia	MM20A418a		NEW
Aphaenogaster	ichnusa	w	Menchetti, Mattia	15.VIII.2019	Vallvidrera, Barcelona	Barcelona, Catalonia	Spain	41.4121	2.09772	12	Schifani, Enrico	Menchetti, Mattia	MM19A377		NEW
Aphaenogaster	ichnusa	q,m,w	Menchetti, Mattia	15.VIII.2019	Vallvidrera, Barcelona	Barcelona, Catalonia	Spain	41.4139	2.09811	5	Schifani, Enrico	Menchetti, Mattia	MM19A379		NEW
Aphaenogaster	ichnusa	q,m,w	Menchetti, Mattia	15.VIII.2019	Vallvidrera, Barcelona	Barcelona, Catalonia	Spain	41.4139	2.09811	5	Schifani, Enrico	Menchetti, Mattia	MM19A380a		NEW
Aphaenogaster	ichnusa	w	Menchetti, Mattia	26.V.2018	Vallvidrera, Barcelona	Barcelona, Catalonia	Spain	41.42	2.10058		Schifani, Enrico	Menchetti, Mattia	MM18A070		NEW
Aphaenogaster	ichnusa	w	Menchetti, Mattia	26.V.2018	Vallvidrera, Barcelona	Barcelona, Catalonia	Spain	41.4194	2.10197		Schifani, Enrico	Menchetti, Mattia	MM18A069f		NEW
Aphaenogaster	ichnusa	w	Menchetti, Mattia	26.V.2018	Vallvidrera, Barcelona	Barcelona, Catalonia	Spain	41.4194	2.10197		Schifani, Enrico	Menchetti, Mattia	MM18A074		NEW
Aphaenogaster	ichnusa	w	Menchetti, Mattia	26.V.2018	Vallvidrera, Barcelona	Barcelona, Catalonia	Spain	41.4193	2.10626		Schifani, Enrico	Menchetti, Mattia	MM18A072		NEW
Aphaenogaster	subterranea	w	F. García	15-V-2017	Campdevànol	Girona, Catalonia	Spain	42.2436	2.1802		F. García	F. García			NEW
Aphaenogaster	subterranea	w	F. García	19-VII-2018	El Catllar	Girona, Catalonia	Spain	42.3599	2.29049		F. García	F. García			NEW
Aphaenogaster	subterranea	w	L. Borowiec	31.VIII.2011	Garrotxa	Girona, Catalonia	Spain	42.1333	2.53333	NA	L. Borowiec	L. Borowiec	CA_128		NEW
Aphaenogaster	ichnusa	w	Menchetti, Mattia; Sbrega, Elisabetta	9.VIII.2018	Girona	Girona, Catalonia	Spain	41.9879	2.82596		Schifani, Enrico	Menchetti, Mattia	MM18A161a		NEW
Aphaenogaster	subterranea	w	Menchetti, Mattia; Sbrega, Elisabetta	9.VIII.2018	Girona	Girona, Catalonia	Spain	41.9871	2.82792		Schifani, Enrico	Menchetti, Mattia	MM18A160a		NEW
Aphaenogaster	subterranea	w	Vila, Roger	2021-06-03	Masvidal, Viladrau	Girona, Catalonia	Spain	41.8525	2.34207	50	Menchetti, Mattia	Menchetti, Mattia	RVcoll20C192b		NEW
Aphaenogaster	subterranea	w	Vilarrubia	1924	Olot	Girona, Catalonia	Spain	42.1801	2.50564		F. García	Museu de Ciéncies Naturals de Barcelona	87-2771		NEW
Aphaenogaster	ichnusa	w	F. García	17-VI-2021	Portbou	Girona, Catalonia	Spain	42.4182	3.1526		F. García	F. García			NEW
Aphaenogaster	ichnusa	w	Borowiec, Lech	05.IX.2011	rd. Anglès-Osor, Selva	Girona, Catalonia	Spain	41.95	2.61666		Borowiec, Lech; Salata, Sebastian; Menchetti, Mattia; Schifani, Enrico	Menchetti, Mattia	MM21B024a		NEW
Aphaenogaster	ichnusa	w	Borowiec, Lech	06.IX.2011	Riells de Montseny	Girona, Catalonia	Spain	41.7667	2.5		Borowiec, Lech, Salata, Sebastian	Menchetti, Mattia	MM21B025a		NEW
Aphaenogaster	subterranea	w	Borowiec, Lech	06.IX.2011	Riells de Montseny	Girona, Catalonia	Spain	41.7667	2.5		Borowiec, Lech; Salata, Sebastian; Menchetti, Mattia; Schifani, Enrico	Menchetti, Mattia	MM21B027a		NEW
Aphaenogaster	ichnusa	w		1934	Riells i Viabrea	Girona, Catalonia	Spain	41.7351	2.54364		F. García	Museu de Ciéncies Naturals de Barcelona	87-2767		NEW
Aphaenogaster	subterranea	w	F. García	30-IV-2014	Ripoll	Girona, Catalonia	Spain	42.1888	2.155		F. García	F. García			NEW
Aphaenogaster	subterranea	w	F. García	30-IV-2007	Sant Hilari Sacalm	Girona, Catalonia	Spain	41.9045	2.54676		F. García	F. García			NEW
Aphaenogaster	ichnusa	w	Menchetti, Mattia; Sbrega, Elisabetta; Toro Delgado, Eric; Hinojosa, Joan Carles; Vila, Roger	1.X.2020	Sant Martí de Llemena	Girona, Catalonia	Spain	42.0388	2.62819	400	Menchetti, Mattia; Schifani, Enrico	Menchetti, Mattia	MM20A269c		NEW
Aphaenogaster	ichnusa	w	Menchetti, Mattia; Sbrega, Elisabetta	6.VI.2021	Santa Coloma de Farners	Girona, Catalonia	Spain	41.868	2.64203	20	Menchetti, Mattia	Menchetti, Mattia	MM21A073		NEW
Aphaenogaster	subterranea	q,w	L. Borowiec	05.IX.2011	Selva	Girona, Catalonia	Spain	41.95	2.61666	NA	L. Borowiec	L. Borowiec	CA_163		NEW
Aphaenogaster	ichnusa	w	L. Borowiec	30.VIII.2011	Selva	Girona, Catalonia	Spain	41.733	2.883			L. Borowiec	CA_125		NEW
Aphaenogaster	ichnusa	w	L. Borowiec	30.VIII.2011	Selva	Girona, Catalonia	Spain	41.733	2.883			L. Borowiec	CA_125		NEW
Aphaenogaster	subterranea	q,w	F. García	25-V-2009	Salinas de Sin	Huesca, Aragón	Spain	42.573	0.235452		F. García	F. García			NEW
Aphaenogaster	subterranea	w	F. García	14-VI-2008	Congost de Mont-Rebei	Lleida, Catalonia	Spain	42.0887	0.685355		F. García	F. García			NEW
Aphaenogaster	subterranea	q	F. García	8-VIII-2021	Navès	Lleida, Catalonia	Spain	42.114	1.5997		F. García	F. García			NEW
Aphaenogaster	subterranea	w	F. García	3-V-2018	Montefurado	Lugo, Galicia	Spain	42.3893	-7.20748		F. García	F. García			NEW
Aphaenogaster	subterranea	w	F. García	25-IV-2018	Seceda	Lugo, Galicia	Spain	42.6188	-7.22697		F. García	F. García			NEW
Aphaenogaster	subterranea	w	F. García	25-IV-2018	Sobredo	Lugo, Galicia	Spain	42.6227	-7.17517		F. García	F. García			NEW
Aphaenogaster	ichnusa	w	Borowiec, Lech	17.V.2009	Bunyola vic., S slope of Namarich	Mallorca, Balearic Islands	Spain	39.6833	2.7		Borowiec, Lech, Salata, Sebastian	Menchetti, Mattia	MM21B029a		NEW
Aphaenogaster	ichnusa	w	Gomez, K.	2003-04-24	Coll de Sóller, Sóller	Mallorca, Balearic Islands	Spain	39.7333	2.69			K. Gomez	KG00371		NEW
Aphaenogaster	ichnusa	w	Gomez, K.	2003-04-24	Coll de Sóller, Sóller	Mallorca, Balearic Islands	Spain	39.7333	2.69			K. Gomez	KG00377A		NEW
Aphaenogaster	ichnusa	w	Gomez, K.	2003-04-01	Coll de Sóller, Sóller	Mallorca, Balearic Islands	Spain	39.7269	2.69083			K. Gomez	KG00276		NEW
Aphaenogaster	ichnusa	w	Gomez, K.	2003-07-06	Escorca, Lluc	Mallorca, Balearic Islands	Spain	39.8294	2.90194	10		K. Gomez	KG00533		NEW
Aphaenogaster	ichnusa	w	Gomez, K.	2003-03-26	Escorca, Lluc	Mallorca, Balearic Islands	Spain	39.8281	2.9025			K. Gomez	KG00271		NEW
Aphaenogaster	ichnusa	q,w	Gomez, K.	2003-03-29	Escorca, Lluc	Mallorca, Balearic Islands	Spain	39.8281	2.9025			K. Gomez	KG00354		NEW
Aphaenogaster	ichnusa	q,w	Gomez, K.	2003-07-09	Escorca, Lluc	Mallorca, Balearic Islands	Spain	39.8275	2.90278	10		K. Gomez	KG00553B		NEW
Aphaenogaster	ichnusa	w	Gomez, K.	06-09/07/2003	Escorca, Lluc	Mallorca, Balearic Islands	Spain	39.8256	2.90528	10		K. Gomez	KG00544		NEW
Aphaenogaster	ichnusa	w	Gomez, K.	06-09/07/2003	Escorca, Lluc	Mallorca, Balearic Islands	Spain	39.8253	2.90556	10		K. Gomez	KG00539		NEW
Aphaenogaster	ichnusa	w	L. Borowiec	18.V.2009	Mallorca	Mallorca, Balearic Islands	Spain	39.7	2.71666			L. Borowiec	MA_W58		NEW
Aphaenogaster	ichnusa	w	L. Borowiec	20.V.2009	Mallorca	Mallorca, Balearic Islands	Spain	39.45	3.16666			L. Borowiec	MA_W44-45		NEW
Aphaenogaster	ichnusa	w	L. Borowiec	11.V.2009	Mallorca	Mallorca, Balearic Islands	Spain	39.4167	3.16666			L. Borowiec	MA_W46-47		NEW
Aphaenogaster	ichnusa	w	Borowiec, Lech	16.V.2009	Puig de Randa n. Llucmajor	Mallorca, Balearic Islands	Spain	39.5167	2.91666		Borowiec, Lech, Salata, Sebastian	Menchetti, Mattia	MM21B028a		NEW
Aphaenogaster	ichnusa	w	Talavera, Gerard	2012-04-21	Puig Galatzó	Mallorca, Balearic Islands	Spain	39.643	2.469		Schifani, Enrico & Menchetti, Mattia	Menchetti, Mattia	RVcoll12L426a		NEW
Aphaenogaster	ichnusa	w	Gomez, K.	2003-03-25	Randa, Algaida	Mallorca, Balearic Islands	Spain	39.5253	2.9	10		K. Gomez	KG00385		NEW
Aphaenogaster	ichnusa	w	Gomez, K.	2003-03-25	Randa, Algaida	Mallorca, Balearic Islands	Spain	39.5253	2.91639	10		K. Gomez	KG00384B		NEW
Aphaenogaster	ichnusa	q,m,w	Gomez, K.	2004-07-19	Randa, Algaida	Mallorca, Balearic Islands	Spain	39.5242	2.91889			K. Gomez	KG01230		NEW
Aphaenogaster	ichnusa	w,qm,w	Gomez, K.	2004-07-19	Randa, Algaida	Mallorca, Balearic Islands	Spain	39.5242	2.91917			K. Gomez	KG01234-1		NEW
Aphaenogaster	ichnusa	q,m	Gomez, K.	2004-07-19	Randa, Algaida	Mallorca, Balearic Islands	Spain	39.5242	2.91917			K. Gomez	KG01234-2		NEW
Aphaenogaster	ichnusa	q,m,w	Gomez, K.	2004-07-19	Randa, Algaida	Mallorca, Balearic Islands	Spain	39.5244	2.91917			K. Gomez	KG01236-1		NEW
Aphaenogaster	ichnusa	m	Gomez, K.	2004-07-19	Randa, Algaida	Mallorca, Balearic Islands	Spain	39.5244	2.91917			K. Gomez	KG01236-2		NEW
Aphaenogaster	ichnusa	w	Talavera, Gerard	2012-04-17	Santa Margalida	Mallorca, Balearic Islands	Spain	39.725	3.208		Schifani, Enrico & Menchetti, Mattia	Menchetti, Mattia	RVcoll12L328a		NEW
Aphaenogaster	subterranea	w	García, Fede	25.VI.2020	Castro Caldelas	Ourense, Galicia	Spain	42.3755	-7.43919		García, Fede	Menchetti, Mattia	MM21B083a		NEW
Aphaenogaster	subterranea	w	F. García	26-VI-2020	Castro Caldelas	Ourense, Galicia	Spain	42.3809	-7.43902		F. García	F. García			NEW
Aphaenogaster	subterranea	q,m,w	Gomez, K.	2005-08-01	Rabacallos, Parada de Sil	Ourense, Galicia	Spain	42.3831	-7.54806	10	K. Gomez	K. Gomez	KG01677-1		NEW
Aphaenogaster	subterranea	q,m,w	Gomez, K.	2005-08-01	Rabacallos, Parada de Sil	Ourense, Galicia	Spain	42.3831	-7.54806	10	K. Gomez	K. Gomez	KG01677-2		NEW
Aphaenogaster	subterranea	q,w	Gomez, K.	2005-08-01	Rabacallos, Parada de Sil	Ourense, Galicia	Spain	42.3831	-7.54806	10	K. Gomez	K. Gomez	KG01682		NEW
Aphaenogaster	subterranea	q,m,w	Gomez, K.	2005-08-01	Rabacallos, Parada de Sil	Ourense, Galicia	Spain	42.3831	-7.54806	10	K. Gomez	K. Gomez	KG01685		NEW
Aphaenogaster	subterranea	q,m,w	Gomez, K.	2005-08-01	Rabacallos, Parada de Sil	Ourense, Galicia	Spain	42.3831	-7.54806	10	K. Gomez	K. Gomez	KG01692		NEW
Aphaenogaster	subterranea	w	F. García	5-VII-2007	Mondariz	Pontevedra, Galicia	Spain	42.2291	-8.46778		F. García	F. García			NEW
Aphaenogaster	ichnusa	w	Menchetti, Mattia; Vila, Roger; Hinojosa, Joan Carles	2021-04-15	Cabaces	Tarragona, Catalonia	Spain	41.2578	0.742599	30	Menchetti, Mattia	Menchetti, Mattia	RVcoll20C159b		NEW
Aphaenogaster	ichnusa	w	F. García	4-V-2021	L'Argentera	Tarragona, Catalonia	Spain	41.1302	0.913279		F. García	F. García			NEW
Aphaenogaster	ichnusa	w	F. García	26-II-2014	L'Hospitalet de l'Infant	Tarragona, Catalonia	Spain	41.0108	0.880325		F. García	F. García			NEW
Aphaenogaster	ichnusa	q,w	F. García	16-X-2022	Montblanc	Tarragona, Catalonia	Spain	41.3738	1.18657		F. García	F. García			NEW
Aphaenogaster	subterranea	w	Schär, Sämi	24.III.2010	Baden: Schartenfels	Aargau	Switzerland	47.4738	8.31263	50	Schär, Sämi	Menchetti, Mattia	MM21B009a		NEW
Aphaenogaster	subterranea	w	Schär, Sämi	13.X.2019	Nenzlingen	Basel-Landschaft	Switzerland	47.4468	7.55265		Schär, Sämi	Menchetti, Mattia	MM21B008a		NEW
Aphaenogaster	subterranea	w	Schär, Sämi	25.IV.2015	Geneva	Geneva	Switzerland	46.2207	6.15365	10	Schär, Sämi	Menchetti, Mattia	MM21B007a		NEW
Aphaenogaster	subterranea	w	A. Focarile	X.1997	Cavergno V. Maggia	Ticino	Switzerland	46.3455	8.60599	700	F. Rigato	FR			NEW
Aphaenogaster	subterranea	w	Schär, Sämi	18.VI.2019	Monte San Salvatore	Ticino	Switzerland	45.977	8.9468		Schär, Sämi	Menchetti, Mattia	MM21B002a		NEW
Aphaenogaster	subterranea	w	Schär, Sämi	18.VI.2019	Monte San Salvatore	Ticino	Switzerland	45.977	8.9468		Schär, Sämi	Menchetti, Mattia	MM21B002b		NEW
Aphaenogaster	subterranea	m	Schär, Sämi	18.VIII.2018	St. German	Valais	Switzerland	46.3092	7.82823	10	Schär, Sämi	Menchetti, Mattia	MM21B003b		NEW
Aphaenogaster	subterranea	q,w	B. Poldi	19.III.1960	Claro (Bellinzona)		Switzerland	46.2545	9.02515	3000	F. Rigato	MSNM			NEW
Aphaenogaster	subterranea	q	I. Sgarbi	16.VIII.1982	Ginevra dint.		Switzerland	46.2059	6.13943	600	F. Rigato	MSNM			NEW

## Sheet: Morphological data
SampleCode	Genus	Species	Caste	Island	Country	MC1TG	SPWI	PrW	SPWI/PrW
MM21F084a	Aphaenogaster	ichnusa	m	Sardinia	Italy		443	351	1.26211
MM21F084a	Aphaenogaster	ichnusa	m	Sardinia	Italy		443	299	1.48161
MM21F084a	Aphaenogaster	ichnusa	m	Sardinia	Italy		428	297	1.44108
MM21F084a	Aphaenogaster	ichnusa	q	Sardinia	Italy	4
MM20A341a	Aphaenogaster	subterranea	m		Italy		349	358	0.97486
MM20A341a	Aphaenogaster	subterranea	m		Italy		358	421	0.850356
MM20A341a	Aphaenogaster	subterranea	m		Italy		343	365	0.939726
MM20A341a	Aphaenogaster	subterranea	q		Italy	8.66667
MM20A341a	Aphaenogaster	subterranea	q		Italy	18.3333
MM20A341a	Aphaenogaster	subterranea	q		Italy	11.6667
KG01236	Aphaenogaster	ichnusa	q	Mallorca	Spain	4
KG01236	Aphaenogaster	ichnusa	q	Mallorca	Spain	5.33333
KG01236	Aphaenogaster	ichnusa	q	Mallorca	Spain	4.66667
KG01236	Aphaenogaster	ichnusa	m	Mallorca	Spain		351	314	1.11783
KG01236	Aphaenogaster	ichnusa	m	Mallorca	Spain		393	286	1.37413
KG01236	Aphaenogaster	ichnusa	m	Mallorca	Spain		375	263	1.42586
KG00553	Aphaenogaster	ichnusa	q	Mallorca	Spain	4.33333
MM19A385a	Aphaenogaster	ichnusa	m		Spain		366	231	1.58442
MM19A385a	Aphaenogaster	ichnusa	m		Spain		383	296	1.29392
MM19A385a	Aphaenogaster	ichnusa	m		Spain		365	268	1.36194
MM19A385a	Aphaenogaster	ichnusa	q		Spain	3
MM19A385a	Aphaenogaster	ichnusa	q		Spain	3.33333
KG02018	Aphaenogaster	ichnusa	q		Spain	4.66667
MM19A380a	Aphaenogaster	ichnusa	q		Spain	4.33333
MM19A380a	Aphaenogaster	ichnusa	q		Spain	5.33333
MM19A380a	Aphaenogaster	ichnusa	q		Spain	5.33333
MM19A380a	Aphaenogaster	ichnusa	m		Spain		418	274	1.52555
MM19A380a	Aphaenogaster	ichnusa	m		Spain		339	277	1.22383
MM19A380a	Aphaenogaster	ichnusa	m		Spain		319	261	1.22222
MM19A609a	Aphaenogaster	ichnusa	m		Spain		346	305	1.13443
MM19A609a	Aphaenogaster	ichnusa	q		Spain	4
MM19A609a	Aphaenogaster	ichnusa	q		Spain	4.33333
MM20C065a	Aphaenogaster	ichnusa	q		Italy	5.33333
MM20C065a	Aphaenogaster	ichnusa	q		Italy	3
MM20C066a	Aphaenogaster	subterranea	q		Italy	17.5
MM20C066a	Aphaenogaster	subterranea	m		Italy		314	329	0.954407
MM20C067a	Aphaenogaster	subterranea	m		Italy		354	365	0.969863
MM20C067a	Aphaenogaster	subterranea	m		Italy		329	374	0.879679
MM20C067a	Aphaenogaster	subterranea	q		Italy	11.3333
MM20C069a	Aphaenogaster	subterranea	q		Italy	9
MM20C069a	Aphaenogaster	subterranea	m		Italy		346	357	0.969188
MM20C069a	Aphaenogaster	subterranea	m		Italy		376	380	0.989474
MM20C069a	Aphaenogaster	subterranea	m		Italy		345	427	0.807963
MM20C070a	Aphaenogaster	subterranea	m		Italy		304	339	0.896755
MM20C079a	Aphaenogaster	subterranea	q		Italy	20.6667
MM19A788c	Aphaenogaster	subterranea	q		Italy	12.6667
MM17A198b	Aphaenogaster	subterranea	m		Italy		297	338	0.878698
MM17A198b	Aphaenogaster	subterranea	m		Italy		299	372	0.803763
MM17A198b	Aphaenogaster	subterranea	m		Italy		267	321	0.831776
MM17A198b	Aphaenogaster	subterranea	q		Italy	58.6667
MM20A341a	Aphaenogaster	subterranea	m		Italy		301	308	0.977273
MM20A341a	Aphaenogaster	subterranea	m		Italy		339	368	0.921196
MM20A341a	Aphaenogaster	subterranea	q		Italy	9.66667
MM20A341a	Aphaenogaster	subterranea	q		Italy	14.3333
MM20A341a	Aphaenogaster	subterranea	q		Italy	12
MM20C026d	Aphaenogaster	subterranea	q		Italy	87.6667
MM21E203a	Aphaenogaster	subterranea	q		Italy	35
MM21E203a	Aphaenogaster	subterranea	q		Italy	55.3333
MM21E203a	Aphaenogaster	subterranea	m		Italy		295	297	0.993266
MM21E203a	Aphaenogaster	subterranea	m		Italy		316	342	0.923977
MM21E203a	Aphaenogaster	subterranea	m		Italy		275	334	0.823353
ES17A189	Aphaenogaster	ichnusa	q	Sicily	Italy	4.33333
ES17A189	Aphaenogaster	ichnusa	m	Sicily	Italy		393	303	1.29703
ES18A078	Aphaenogaster	subterranea	q		Italy	12.3333
ES18A078	Aphaenogaster	subterranea	m		Italy		360	387	0.930233
MM21F250b	Aphaenogaster	ichnusa	m		France		388	260	1.49231
MM21F250b	Aphaenogaster	ichnusa	m		France		391	272	1.4375
MM21F250b	Aphaenogaster	ichnusa	m		France		442	306	1.44444
